# Supplementary material for: Sexual difference of small RNA expression in Tetralogy of Fallot
Source: Sci Rep. 2018 Aug 27;8:12847. doi: 10.1038/s41598-018-31243-6 (PMC6110777; doi:10.1038/s41598-018-31243-6)
Supplement: Supplementary file 2 — Dataset 1 [file 41598_2018_31243_MOESM2_ESM.csv]

id	nloci	ann	tof13	tof6	tof7	tof9	tof12	tof1	tof14	tof2	tof3	tof4
1	0	repeat gene|repeat::LTR;gene::TMEM117,TMEM117,TMEM117,TMEM117	41	85	92	108	77	635	72	626	389	226
2	0	gene miRNA|gene::MIR381,MIR381HG;miRNA::hsa-miR-381-3p	5504	14472	4543	2288	3559	2951	2234	2963	3319	11398
3	0	repeat gene|repeat::SINE;gene::EVI5L	861	715	1247	1529	1363	1220	946	1064	2262	1521
4	0	gene|gene::DHFR,DHFR,DHFR,DHFR	26	55	20	5	126	23	29	139	187	59
5	0	gene miRNA|gene::MIR320A;miRNA::hsa-miR-320a	7567	16547	6089	8085	8650	11810	7260	10555	11450	8698
6	0	gene miRNA|gene::MIR320B1;miRNA::hsa-miR-320b;gene::NVL,MIR320B2,NVL,NVL,NVL;miRNA::hsa-miR-320b	94	351	54	97	74	168	138	180	228	167
7	0	|	886	355	377	168	115	135	50	18	191	169
8	0	|	11	228	15	42	58	35	10	64	329	41
9	0	gene miRNA|gene::MIR501,CLCN5,CLCN5,CLCN5;miRNA::hsa-miR-501-5p,hsa-miR-501-3p	152	188	88	72	159	165	97	148	174	125
10	0	gene miRNA|gene::MIR500A,CLCN5,CLCN5,CLCN5;miRNA::hsa-miR-500a-3p,hsa-miR-500a-5p	518	923	477	417	641	770	402	603	719	655
11	0	gene miRNA|gene::MIR144;miRNA::hsa-miR-144-5p,hsa-miR-144-3p	39	30	246	56	191	121	94	47	83	97
12	0	gene miRNA|gene::MIR339,C7orf50,C7orf50,C7orf50,C7orf50,C7orf50,C7orf50,C7orf50,C7orf50,C7orf50,C7orf50,C7orf50;miRNA::hsa-miR-339-5p,hsa-miR-339-3p	331	665	433	541	1067	992	556	1126	1071	1135
13	0	repeat gene|repeat::rRNA;gene::RNA28SN1,RNA28SN2,RNA45SN5,RNA45SN1,RNA28SN5;repeat::rRNA;gene::RNA28SN1,RNA28SN2,RNA45SN5,RNA45SN1,RNA28SN5;repeat::rRNA;gene::LOC100507412,RNA45SN3,RNA28SN3,RNA28SN5;repeat::rRNA;gene::LOC100507412,RNA45SN3,RNA28SN3,RNA28S	3324	3999	2560	1915	3806	2301	2385	8165	4617	4510
14	0	ncrna gene|ncrna::snR39B;gene::SNORD2,EIF4A2	463	820	490	483	274	265	569	844	244	371
15	0	gene|gene::CAMKMT	59	156	55	31	89	132	94	87	141	124
16	0	tRNA repeat piRNA|tRNA::tRNA-Tyr-GTA-1-1;repeat::tRNA;piRNA::piR-hsa-4945,piR-hsa-4946	63	37	28	18	49	11	30	30	43	46
17	0	gene miRNA|gene::MIR675,H19,H19,H19;miRNA::hsa-miR-675-5p,hsa-miR-675-3p	173	195	177	80	318	140	92	169	204	250
18	0	gene miRNA|gene::MIR34A,MIR34AHG;miRNA::hsa-miR-34a-5p	958	1713	543	700	427	836	668	554	974	1152
19	0	gene miRNA|gene::MIR409;miRNA::hsa-miR-409-3p,hsa-miR-409-5p	645	1668	372	388	704	967	554	424	762	797
20	0	gene miRNA|gene::MIR874,KLHL3,KLHL3,KLHL3;miRNA::hsa-miR-874-3p,hsa-miR-874-5p	180	734	255	367	630	587	313	631	587	675
21	0	gene miRNA|gene::MIR139,PDE2A,PDE2A,PDE2A,PDE2A;miRNA::hsa-miR-139-5p,hsa-miR-139-3p	2650	1331	1521	899	1319	1820	902	2285	2579	2400
22	0	gene miRNA|gene::MIR372;miRNA::hsa-miR-372-5p,hsa-miR-372-3p	196	1036	481	206	686	785	401	224	212	275
23	0	repeat miRNA gene|repeat::SINE;miRNA::hsa-miR-342-5p,hsa-miR-342-3p;gene::MIR342,EVL,EVL	1991	2544	2192	2702	3069	1520	1780	1299	2765	2003
24	0	gene miRNA|gene::MIR495;miRNA::hsa-miR-495-3p	161	122	100	93	171	115	91	94	107	218
25	0	|	66	320	88	110	204	94	225	233	440	429
26	0	tRNA repeat|tRNA::tRNA-Val-TAC-1-2;repeat::tRNA;tRNA::tRNA-Val-TAC-1-1;repeat::tRNA	354	692	230	343	159	142	297	634	111	272
27	0	ncrna gene|ncrna::HBII-336;gene::SNHG26,SNORD93	528	1002	674	919	532	771	703	1286	643	683
28	0	gene miRNA|gene::MIR363;miRNA::hsa-miR-363-3p	1293	2851	2506	2115	3216	3705	2152	2511	2921	2842
29	0	|	33	26	85	71	60	55	39	99	171	37
30	0	gene|gene::DIRC2	132	285	126	264	245	373	160	342	376	269
31	0	ncrna gene|ncrna::U22;gene::SNHG1,SNHG1,SNHG1,SNHG1,SNHG1,SNHG1,SNHG1,SNHG1,SNHG1,SNHG1,SNORD22,SNHG1,SNHG1	4	18	0	0	17	7	6	48	14	20
32	0	gene miRNA|gene::MIR3605,PHC2,PHC2,PHC2;miRNA::hsa-miR-3605-3p	42	79	22	24	43	53	13	47	51	54
33	0	gene|gene::VTRNA1-1	38	75	33	40	4	25	7	53	30	40
34	0	repeat miRNA gene|repeat::SINE;miRNA::hsa-miR-330-5p,hsa-miR-330-3p;gene::MIR330,EML2,EML2,EML2,EML2,EML2,EML2,EML2,EML2,EML2,EML2,EML2,EML2	176	304	116	87	207	195	71	164	180	145
35	0	repeat gene|repeat::LINE;gene::BUD13,BUD13	2670	1026	964	1231	987	1266	1103	830	2726	2481
36	0	gene miRNA|gene::MIR490,CHRM2,LOC349160,CHRM2,CHRM2,CHRM2,CHRM2,CHRM2,CHRM2,CHRM2;miRNA::hsa-miR-490-5p,hsa-miR-490-3p	1138	3870	960	1030	1448	1255	1070	1579	2335	1699
37	0	repeat|repeat::tRNA	371	682	289	371	951	710	598	756	1583	892
38	0	gene miRNA|gene::MIR497HG,MIR195;miRNA::hsa-miR-195-5p,hsa-miR-195-3p	2440	1421	1713	1779	2236	2375	1680	1840	2279	2037
39	0	repeat|repeat::LINE	155	95	111	34	53	74	44	70	68	79
40	0	gene miRNA|gene::MIR10B;miRNA::hsa-miR-10b-5p,hsa-miR-10b-3p	2512	2310	1163	1369	1723	3248	1015	884	2311	1806
41	0	ncrna gene|ncrna::U60;gene::SNHG19,SNORD60	228	596	316	178	288	216	281	369	310	360
42	0	gene miRNA|gene::ATP11C,MIR505,ATP11C,ATP11C;miRNA::hsa-miR-505-5p,hsa-miR-505-3p	121	151	140	138	162	183	102	177	207	222
43	0	ncrna gene|ncrna::U46;gene::SNORD46,RPS8;ncrna::U46;gene::SNORD46,RPS8	37	77	56	23	34	16	28	107	44	48
44	0	gene miRNA|gene::MIR3184,MIR423,NSRP1,NSRP1;miRNA::hsa-miR-423-5p,hsa-miR-423-3p,hsa-miR-3184-5p,hsa-miR-3184-3p	8212	20409	10038	9779	17378	16864	10735	18151	16353	16257
45	0	repeat miRNA gene|repeat::SINE;repeat::SINE;repeat::SINE,SINE;miRNA::hsa-miR-1303;gene::MIR1303	52	177	58	107	260	191	136	357	235	195
46	0	|	151	219	215	316	295	440	219	351	747	468
47	0	gene miRNA|gene::MCM7,MCM7,MIR93,MCM7;miRNA::hsa-miR-93-5p,hsa-miR-93-3p	1356	2631	1682	2379	3655	3510	2962	2907	3359	3159
48	0	gene miRNA|gene::MIR130B;miRNA::hsa-miR-130b-5p,hsa-miR-130b-3p	108	146	101	85	163	212	138	99	132	153
49	0	gene miRNA|gene::MIRLET7B,MIRLET7BHG,MIRLET7BHG;miRNA::hsa-let-7b-3p	118	104	78	41	122	140	68	163	130	178
50	0	repeat miRNA gene|repeat::DNA;miRNA::hsa-miR-224-5p;gene::MIR224,GABRE	1135	444	600	454	919	1227	455	364	431	662
51	0	tRNA repeat|tRNA::tRNA-Thr-AGT-1-1;repeat::tRNA	38	172	17	26	111	125	70	126	113	77
52	0	repeat miRNA gene|repeat::LINE;miRNA::hsa-miR-887-3p,hsa-miR-887-5p;gene::MIR887,FBXL7,FBXL7	69	342	70	124	165	133	79	127	141	189
53	0	repeat|repeat::Simple_repeat	135	399	100	108	207	168	101	0	291	418
54	0	repeat miRNA gene|repeat::LINE;miRNA::hsa-miR-708-5p;gene::MIR708,TENM4	210	422	129	284	459	350	333	325	423	334
55	0	repeat|repeat::tRNA;repeat::tRNA	761	841	732	615	870	502	1087	1101	744	577
56	0	repeat miRNA gene|repeat::LINE;miRNA::hsa-miR-181c-5p,hsa-miR-181c-3p;gene::MIR181C,NANOS3,NANOS3,NANOS3	187	542	267	395	513	401	403	506	674	667
57	0	gene miRNA|gene::MIR337;miRNA::hsa-miR-337-5p,hsa-miR-337-3p	166	105	109	90	177	144	89	70	151	203
58	0	gene miRNA|gene::MIR3613,DLEU2;miRNA::hsa-miR-3613-5p,hsa-miR-3613-3p	81	128	317	304	591	443	336	430	301	445
59	0	gene|gene::ROBO3	136	181	78	82	130	174	104	147	213	172
60	0	repeat miRNA gene|repeat::LINE,LINE;miRNA::hsa-miR-1271-5p;gene::ARL10,ARL10,MIR1271	238	257	311	311	564	444	340	436	433	480
61	0	gene miRNA|gene::MIR148A;miRNA::hsa-miR-148a-5p,hsa-miR-148a-3p	458359	136976	102930	58739	87758	92660	56852	47073	54085	71241
62	0	gene miRNA|gene::MIR21,VMP1,VMP1,VMP1,VMP1,VMP1,VMP1,VMP1,VMP1,VMP1,VMP1;miRNA::hsa-miR-21-5p,hsa-miR-21-3p	69288	128942	87422	68411	94346	84106	46802	76700	77736	79810
63	0	gene ncrna piRNA|gene::RPL17,RPL17,RPL17,RPL17,RPL17,RPL17,RPL17-C18orf32,RPL17-C18orf32,SNORD58C,RPL17,RPL17;piRNA::piR-hsa-25447;ncrna::U58C	108	120	193	92	115	31	73	75	64	114
64	0	gene miRNA|gene::MIR15B,SMC4,SMC4,TRIM59-IFT80,TRIM59-IFT80,TRIM59-IFT80,SMC4;miRNA::hsa-miR-15b-5p,hsa-miR-15b-3p	966	387	1252	917	1198	884	753	541	952	735
65	0	repeat miRNA gene|repeat::Low_complexity;miRNA::hsa-miR-769-5p,hsa-miR-769-3p;gene::MIR769	621	1333	469	408	926	590	691	778	1002	731
66	0	repeat miRNA gene|repeat::Simple_repeat;miRNA::hsa-miR-331-5p,hsa-miR-331-3p;gene::MIR331	587	1692	741	528	913	938	490	869	925	941
67	0	gene miRNA|gene::MIR193A;miRNA::hsa-miR-193a-5p,hsa-miR-193a-3p	398	577	217	191	273	403	157	373	304	282
68	0	ncrna gene|ncrna::U36B;gene::SNORD36B,RPL7A	7	64	60	17	11	22	29	54	16	31
69	0	gene miRNA|gene::MIR532,CLCN5,CLCN5,CLCN5;miRNA::hsa-miR-532-5p,hsa-miR-532-3p	2526	4104	2318	1755	3085	3048	2412	2894	3158	3333
70	0	repeat|repeat::tRNA	1036	1411	1446	1322	4774	5527	1299	2009	2309	1020
71	0	ncrna gene|ncrna::U45A;gene::SNORD45A,RABGGTB,RABGGTB	92	79	240	161	65	28	143	213	39	126
72	0	repeat gene|repeat::SINE;gene::COLEC10,COLEC10	1215	2593	1309	690	1193	1659	870	1703	1563	1348
73	0	gene miRNA|gene::MIR3117,SGIP1,SGIP1,SGIP1,SGIP1;miRNA::hsa-miR-3117-3p	67	58	66	73	74	83	58	105	116	133
74	0	gene miRNA|gene::MIR204,TRPM3,TRPM3,TRPM3,TRPM3,TRPM3,TRPM3,TRPM3,TRPM3,TRPM3;miRNA::hsa-miR-204-5p,hsa-miR-204-3p	361	827	456	589	936	1547	479	678	698	1071
75	0	gene miRNA|gene::MIR99AHG,MIR99AHG,MIR99AHG,MIR99AHG,MIR99AHG,MIR99AHG,MIR99AHG,MIR99AHG,MIR99AHG,MIR99AHG,MIR99AHG,MIR99A,MIR99AHG,MIR99AHG,MIR99AHG;miRNA::hsa-miR-99a-5p,hsa-miR-99a-3p	257443	193307	188923	129620	196293	233654	111298	171570	201422	281116
76	0	gene miRNA|gene::MIR10A,HOXB3;miRNA::hsa-miR-10a-5p,hsa-miR-10a-3p	3363	2795	2693	2438	1578	4987	1410	690	6176	3093
77	0	gene miRNA|gene::MIR100,MIR100HG,MIR100HG,MIR100HG,MIR100HG,MIR100HG,MIR100HG,MIR100HG,MIR100HG,MIR100HG,MIR100HG,MIR100HG,MIR100HG,MIR100HG,MIR100HG;miRNA::hsa-miR-100-5p	64397	77849	32118	39181	32133	58836	31491	71675	63285	68430
78	0	gene miRNA|gene::MIR99B,SPACA6P-AS,SPACA6;miRNA::hsa-miR-99b-3p,hsa-miR-99b-5p	25959	40003	26598	31299	48890	53393	28275	43546	52905	60139
79	0	|	63	121	66	70	10	30	72	150	66	76
80	0	gene miRNA|gene::MIR504,FGF13,FGF13,FGF13,FGF13,FGF13,FGF13;miRNA::hsa-miR-504-5p	219	219	146	145	426	353	138	283	148	281
81	0	gene miRNA|gene::MIR7706,AKAP13,AKAP13;miRNA::hsa-miR-7706	322	261	168	93	163	259	83	204	237	218
82	0	gene miRNA|gene::MIR424;miRNA::hsa-miR-424-5p,hsa-miR-424-3p	638	568	574	705	1121	876	975	561	977	1003
83	0	ncrna gene|ncrna::HBII-85-3;gene::SNORD116-3,SNORD116-9,SNHG14;ncrna::HBII-85-8;gene::SNORD116-8,SNHG14;ncrna::HBII-85-9;gene::SNORD116-3,SNORD116-9,SNHG14	140	266	745	232	189	87	159	218	125	373
84	0	ncrna gene|ncrna::HBII-85-6;gene::SNORD116-2,SNHG14,SNORD116-6;ncrna::HBII-85-2;gene::SNORD116-2,SNHG14	9	25	130	28	21	3	13	28	17	55
85	0	gene ncrna|ncrna::HBII-85-16;gene::SNORD116-16,SNHG14;ncrna::HBII-85-17;gene::SNORD116-19,SNORD116-17,SNHG14;ncrna::HBII-85-18;gene::SNORD116-18,SNHG14;ncrna::HBII-85-19;gene::SNORD116-19,SNORD116-17,SNHG14;piRNA::piR-hsa-14029,piR-hsa-11374;ncrna::HBII-8	76	205	709	131	133	79	119	194	98	242
86	0	ncrna gene|ncrna::HBII-85-24;gene::SNORD116-24,SNHG14	15	43	285	42	29	16	33	39	18	104
87	0	repeat|repeat::snRNA;repeat::snRNA;repeat::snRNA;gene::RNU2-1;repeat::snRNA;gene::RNU2-1;repeat::snRNA;gene::RNU2-1;repeat::snRNA;gene::RNU2-1;repeat::snRNA;gene::RNU2-1;repeat::snRNA;gene::RNU2-1;repeat::snRNA;gene::RNU2-1;repeat::snRNA;gene::RNU2-1;repe	11	85	65	23	24	3	19	32	11	83
88	0	repeat|repeat::snRNA	74	359	323	164	291	71	83	409	155	237
89	0	gene miRNA|gene::MIR1296,JMJD1C,JMJD1C,JMJD1C,JMJD1C;miRNA::hsa-miR-1296-5p	191	322	127	140	223	224	139	285	294	318
90	0	gene miRNA|gene::MIR26B,CTDSP1,CTDSP1,CTDSP1;miRNA::hsa-miR-26b-5p,hsa-miR-26b-3p	41932	22916	45646	47431	56776	51912	43521	45284	61110	63107
91	0	repeat|tRNA::tRNA-Tyr-GTA-5-4;repeat::tRNA;tRNA::tRNA-Tyr-GTA-5-3;repeat::tRNA;tRNA::tRNA-Tyr-GTA-6-1;repeat::tRNA;tRNA::tRNA-Tyr-GTA-5-1;repeat::tRNA;tRNA::tRNA-Tyr-GTA-5-2;repeat::tRNA;tRNA::tRNA-Tyr-GTA-5-5;repeat::tRNA;tRNA::tRNA-Tyr-GTA-5-5;repeat::t	70	111	20	108	310	79	146	132	243	157
92	0	gene|gene::GNG12	8	46	68	73	79	91	68	146	164	127
93	0	gene miRNA|gene::MIR32,TMEM245;miRNA::hsa-miR-32-3p,hsa-miR-32-5p	457	532	472	430	882	265	482	451	703	638
94	0	gene miRNA|gene::MIR450A1;miRNA::hsa-miR-450a-5p,hsa-miR-450a-1-3p;gene::MIR450A2;miRNA::hsa-miR-450a-5p,hsa-miR-450a-2-3p	459	429	386	486	840	708	553	390	539	821
95	0	gene ncrna piRNA|gene::AP1G1,SNORD71,AP1G1;piRNA::piR-hsa-32163,piR-hsa-3200,piR-hsa-32260,piR-hsa-32172,piR-hsa-32256,piR-hsa-32180;ncrna::HBII-239	845	885	1554	1549	1260	931	1164	1226	992	983
96	0	|	20	9	6	9	20	9	22	19	47	24
97	0	ncrna gene|ncrna::U105;gene::SNORD105,PPAN,PPAN,PPAN-P2RY11,PPAN-P2RY11,PPAN,PPAN	30	46	32	49	37	20	52	71	39	35
98	0	|	211	802	73	182	595	181	310	316	965	957
99	0	gene miRNA|gene::MIR20B;miRNA::hsa-miR-20b-5p	172	290	338	399	553	547	393	344	455	343
100	0	gene miRNA|gene::MIR223;miRNA::hsa-miR-223-5p,hsa-miR-223-3p	354	194	447	382	513	555	119	248	358	499
101	0	|	45	71	80	46	105	70	66	148	170	86
102	0	gene miRNA|gene::MIR185,TANGO2,TANGO2,TANGO2,TANGO2,TANGO2,TANGO2,TANGO2,TANGO2,TANGO2,TANGO2,TANGO2,TANGO2,TANGO2,TANGO2,TANGO2,TANGO2,TANGO2,TANGO2,TANGO2,TANGO2,TANGO2,TANGO2,TANGO2,TANGO2,TANGO2,TANGO2,TANGO2,TANGO2,TANGO2,TANGO2,TANGO2,TANGO2,TANGO2,	922	3018	1166	1193	3068	3913	1619	3277	3303	2631
103	0	gene miRNA|gene::MIR3529,MIR7-2;miRNA::hsa-miR-7-5p,hsa-miR-3529-3p;gene::MIR7-1,HNRNPK,HNRNPK,HNRNPK,HNRNPK,HNRNPK,HNRNPK;miRNA::hsa-miR-7-5p,hsa-miR-7-1-3p;gene::MIR7-3,MIR7-3HG;miRNA::hsa-miR-7-5p	2467	2333	2297	1731	2290	2314	1554	2052	2146	2434
104	0	gene miRNA|gene::MIR1307,ATP5MD,ATP5MD,ATP5MD;miRNA::hsa-miR-1307-3p,hsa-miR-1307-5p	1345	5753	1074	1534	2554	2781	1665	3184	3028	2702
105	0	gene miRNA|gene::MIR15A,DLEU2,DLEU2,DLEU2,DLEU2,DLEU2,DLEU2,DLEU2;miRNA::hsa-miR-15a-5p	164	239	186	205	253	307	212	296	408	325
106	0	gene miRNA|gene::MIR421,FTX;miRNA::hsa-miR-421	92	94	76	145	204	165	112	126	141	145
107	0	ncrna gene|ncrna::U31;gene::SNORD31,SNHG1,SNHG1,SNHG1,SNHG1,SNHG1,SNHG1,SNHG1,SNHG1,SNHG1,SNHG1,SNHG1,SNHG1	1672	3727	3095	2554	1457	1344	2237	2637	945	1630
108	0	|	0	8	1050	1693	0	10	3	20	12	0
109	0	gene|gene::BOC,BOC,BOC	96	141	64	75	78	109	80	100	128	138
110	0	gene miRNA|gene::MIR100HG,MIR100HG,MIR100HG,MIR100HG,MIR100HG,MIR100HG,MIR100HG,MIR100HG,MIR100HG,MIR100HG,MIR100HG,MIR100HG,MIR100HG,MIR100HG,MIR100HG,MIR100HG,MIR100HG,MIR100HG,MIR100HG,MIR100HG,MIR100HG,MIR100HG,MIR100HG,MIR125B1;miRNA::hsa-miR-125b-5p	35868	69650	30277	53994	69693	76411	41753	77510	84745	79609
111	0	ncrna gene|ncrna::ACA63;gene::SNORA77,ATP2B4,ATP2B4	257	278	524	492	282	359	288	339	214	321
112	0	repeat gene|repeat::Simple_repeat;repeat::SINE;gene::TNS3	42	43	7	15	39	16	35	27	43	17
113	0	repeat|repeat::LTR	58	174	163	54	72	229	93	200	238	242
114	0	gene miRNA|gene::MIR889,MIR381HG;miRNA::hsa-miR-889-3p	167	97	88	87	201	187	144	76	197	190
115	0	gene|gene::GLP1R,GLP1R,GLP1R	2383	2411	1623	4168	2579	3303	2177	4014	2704	2767
116	0	gene ncrna piRNA|gene::RPL3,SNORD83B,RPL3;piRNA::piR-hsa-28847,piR-hsa-28850,piR-hsa-28849,piR-hsa-3961,piR-hsa-28848;ncrna::U83B	0	59	19	15	24	14	26	30	4	33
117	0	gene|gene::ITGA2,ITGA2,ITGA2,ITGA2,ITGA2,ITGA2	1095	1464	731	443	944	1152	731	828	1256	1048
118	0	repeat gene|repeat::SINE;gene::ZNF664,ZNF664-RFLNA,ZNF664,ZNF664-RFLNA	1312	1527	1813	1971	1446	12070	1377	7767	4586	4073
119	0	ncrna gene|ncrna::U94;gene::SNORD94,PTCD3	0	29	28	4	42	24	12	88	28	55
120	0	gene miRNA|gene::MIR3158-2,MIR3158-1,DPCD,DPCD,DPCD,DPCD,DPCD;miRNA::hsa-miR-3158-3p,hsa-miR-3158-5p;gene::DPCD,MIR3158-2,MIR3158-1,DPCD,DPCD,DPCD,DPCD;miRNA::hsa-miR-3158-3p,hsa-miR-3158-5p	132	253	121	30	84	124	62	73	66	134
121	0	gene miRNA|gene::MIR148B,COPZ1,COPZ1,COPZ1,COPZ1,COPZ1;miRNA::hsa-miR-148b-5p,hsa-miR-148b-3p	27089	21562	21715	12796	19544	15421	16364	14437	15806	19372
122	0	gene miRNA|gene::MIR484,NDE1;miRNA::hsa-miR-484	1115	1150	1148	1419	1902	2061	1316	1919	2076	1876
123	0	gene ncrna piRNA|gene::SNORD20,NCL;piRNA::piR-hsa-17560;ncrna::U20	124	140	105	125	153	136	126	146	98	111
124	0	gene|gene::CSF2RB	628	215	1115	1335	643	1560	632	1004	777	687
125	0	ncrna gene|ncrna::U50;gene::SNHG5,SNORD50A	210	327	414	164	141	135	151	184	103	246
126	0	gene miRNA|gene::MIR9-3HG,MIR9-3,MIR9-3HG;miRNA::hsa-miR-9-5p,hsa-miR-9-3p;gene::C1orf61,C1orf61,C1orf61,C1orf61,C1orf61,C1orf61,C1orf61,C1orf61,C1orf61,MIR9-1,C1orf61,C1orf61,C1orf61,C1orf61;miRNA::hsa-miR-9-5p,hsa-miR-9-3p;gene::MIR9-2,LINC00461,LINC004	2212	2005	1809	2166	3410	2329	2006	1470	4142	2833
127	0	|tRNA::tRNA-Arg-CCT-3-1;repeat::tRNA;tRNA::tRNA-Arg-CCT-2-1;repeat::tRNA;gene::KCTD2;tRNA::tRNA-Arg-CCT-1-1;repeat::tRNA;gene::KCTD2;piRNA::piR-hsa-426;tRNA::tRNA-Arg-CCT-4-1;repeat::tRNA;gene::FMC1,FMC1,LUC7L2,FMC1	197	828	161	89	768	1389	195	611	419	489
128	0	tRNA repeat|tRNA::tRNA-Arg-CCG-2-1;repeat::tRNA	15	89	6	6	9	6	12	97	29	58
129	0	gene miRNA|gene::TSPOAP1-AS1,TSPOAP1-AS1,TSPOAP1-AS1,MIR142,TSPOAP1-AS1;miRNA::hsa-miR-142-5p,hsa-miR-142-3p	499	795	691	301	979	931	217	598	728	472
130	0	gene|gene::PDE11A,PDE11A,PDE11A,PDE11A	4724	1978	2415	3035	2453	4533	2010	3002	6167	5451
131	0	repeat miRNA gene|repeat::DNA;miRNA::hsa-miR-652-5p,hsa-miR-652-3p;gene::MIR652,TMEM164,TMEM164,TMEM164,TMEM164,TMEM164	2379	5656	1730	1652	2562	2776	2191	2391	3270	3179
132	0	|	646	439	545	582	562	2094	644	916	1301	1127
133	0	gene miRNA|gene::MIRLET7D,MIRLET7DHG,MIRLET7DHG;miRNA::hsa-let-7d-3p	614	1066	645	507	978	1026	754	1437	1121	1556
134	0	|	86	121	49	46	82	159	90	129	215	245
135	0	ncrna gene|ncrna::U25;gene::SNORD25,SNHG1,SNHG1,SNHG1,SNHG1,SNHG1,SNHG1,SNHG1,SNHG1,SNHG1,SNHG1,SNHG1,SNHG1	1756	2246	1477	869	804	1314	1020	1351	638	1475
136	0	ncrna gene|ncrna::U59B;gene::SNORD59B,ATP5F1B	304	541	2172	1147	888	412	968	823	536	1143
137	0	|	37	87	22	41	38	70	40	60	64	53
138	0	gene miRNA|gene::EIF4H,EIF4H,MIR590;miRNA::hsa-miR-590-5p,hsa-miR-590-3p	381	89	282	339	415	203	334	250	347	352
139	0	|	408	738	293	341	414	594	274	696	721	752
140	0	ncrna gene|ncrna::U18B;gene::SNORD18B,RPL4	3	31	22	27	9	0	12	41	18	30
141	0	repeat miRNA gene|repeat::DNA;miRNA::hsa-miR-340-5p,hsa-miR-340-3p;gene::MIR340,RNF130,RNF130	5223	4806	4184	4516	7865	6724	6848	7062	9452	7802
142	0	piRNA|piRNA::piR-hsa-27007	17	33	3	0	32	5	13	50	34	27
143	0	|tRNA::tRNA-Ala-CGC-1-1;repeat::tRNA;piRNA::piR-hsa-28374,piR-hsa-28378;tRNA::tRNA-Ala-TGC-3-2;repeat::tRNA;piRNA::piR-hsa-11256,piR-hsa-28374,piR-hsa-28378;tRNA::tRNA-Ala-CGC-2-1;repeat::tRNA;piRNA::piR-hsa-28374,piR-hsa-28378,piR-hsa-11256;tRNA::tRNA-Al	191	1051	153	55	284	252	152	276	199	210
144	0	ncrna gene|ncrna::HBII-142;gene::EIF4G1,EIF4G1,EIF4G1,EIF4G1,EIF4G1,SNORD66,EIF4G1,EIF4G1,EIF4G1	1789	2397	1580	1490	1393	1482	1208	1698	1141	1366
145	0	ncrna repeat gene|ncrna::U13;repeat::snRNA;gene::SNORD13	95	128	1269	267	280	123	155	157	124	252
146	0	gene ncrna piRNA|gene::SNORD84,DDX39B,DDX39B,DDX39B,ATP6V1G2-DDX39B;piRNA::piR-hsa-1711,piR-hsa-1710;ncrna::U84	121	170	152	320	96	145	245	878	75	265
147	0	gene miRNA|gene::MIR1301,DNMT3A,DNMT3A,DNMT3A,DNMT3A,DNMT3A;miRNA::hsa-miR-1301-3p	63	94	64	61	111	131	80	111	94	71
148	0	ncrna gene|ncrna::HBII-295;gene::SNORD90,RC3H2,RC3H2,RC3H2,RC3H2,RC3H2,RC3H2	46	96	175	52	26	23	29	92	33	62
149	0	gene miRNA|gene::MIR181B1,MIR181A1HG;miRNA::hsa-miR-181b-3p,hsa-miR-181b-5p;gene::NR6A1,NR6A1,MIR181B2,MIR181A2HG,NR6A1;miRNA::hsa-miR-181b-5p,hsa-miR-181b-2-3p	1765	5911	1883	3296	4192	5246	2567	4419	4546	4813
150	0	gene miRNA|gene::MIR181D,NANOS3,NANOS3,NANOS3;miRNA::hsa-miR-181d-5p	422	1810	721	982	1107	1530	794	1540	1437	1836
151	0	repeat gene|repeat::rRNA;gene::RNA28SN5,RNA28SN1,RNA28SN2,RNA45SN5,RNA45SN1;repeat::rRNA;gene::RNA28SN5,RNA28SN1,RNA28SN2,RNA45SN5,RNA45SN1;repeat::rRNA;gene::RNA28SN5,RNA28SN1,RNA28SN2,RNA45SN5,RNA45SN1;repeat::rRNA;gene::RNA28SN5,LOC100507412,RNA45SN3,R	84	623	343	132	29	14	46	98	48	311
152	0	repeat miRNA gene|repeat::LINE,LINE;miRNA::hsa-miR-708-3p;gene::MIR708,TENM4	182	197	106	40	54	75	53	54	89	70
153	0	ncrna gene|ncrna::U30;gene::SNORD30,SNHG1,SNHG1,SNHG1,SNHG1,SNHG1,SNHG1,SNHG1,SNHG1,SNHG1,SNHG1,SNHG1,SNHG1	434	816	715	771	495	566	637	1049	400	715
154	0	|	144	114	54	37	33	35	22	24	32	38
155	0	tRNA repeat|tRNA::tRNA-Asp-GTC-2-1;repeat::tRNA;tRNA::tRNA-Asp-GTC-2-6;repeat::tRNA;tRNA::tRNA-Asp-GTC-2-3;repeat::tRNA;tRNA::tRNA-Asp-GTC-2-2;repeat::tRNA;tRNA::tRNA-Asp-GTC-2-7;repeat::tRNA;tRNA::tRNA-Asp-GTC-2-4;repeat::tRNA;tRNA::tRNA-Asp-GTC-2-8;repe	538	3215	763	728	230	187	910	786	254	1170
156	0	tRNA repeat gene|tRNA::tRNA-Asp-GTC-1-1;repeat::tRNA;gene::LINC02453	19	151	27	30	6	5	55	29	11	22
157	0	|	45	70	27	0	18	5	0	3	25	34
158	0	gene miRNA|gene::MIR92A2;miRNA::hsa-miR-92a-3p;gene::MIR17HG,MIR17HG,MIR92A1;miRNA::hsa-miR-92a-1-5p,hsa-miR-92a-3p	11883	11102	13283	14326	21062	17587	17215	20680	19639	19873
159	0	gene miRNA|gene::MIR92B;miRNA::hsa-miR-92b-5p,hsa-miR-92b-3p	798	562	504	439	623	663	510	586	707	719
160	0	repeat miRNA gene|repeat::LINE,LINE;miRNA::hsa-miR-151a-5p,hsa-miR-151a-3p;gene::PTK2,PTK2,PTK2,PTK2,PTK2,PTK2,PTK2,PTK2,PTK2,PTK2,PTK2,PTK2,PTK2,PTK2,PTK2,PTK2,PTK2,PTK2,PTK2,PTK2,PTK2,PTK2,PTK2,PTK2,PTK2,PTK2,PTK2,PTK2,PTK2,PTK2,PTK2,PTK2,PTK2,PTK2,PTK2	44358	31903	32913	12692	22489	24238	14391	19674	22362	22868
161	0	gene miRNA|gene::MIRLET7B,MIRLET7BHG,MIRLET7BHG;miRNA::hsa-let-7b-3p	104	170	113	100	126	208	111	211	238	208
162	0	gene ncrna piRNA|gene::SNORD1B,SNHG16,SNHG16,SNHG16,SNHG16;piRNA::piR-hsa-28629,piR-hsa-26039;ncrna::snR38B	5457	8158	9242	5904	3470	3933	3462	5997	2609	3522
163	0	ncrna gene|ncrna::ACA53;gene::SNORA53,SLC25A3,SLC25A3,SLC25A3	14	24	87	14	24	14	18	99	25	65
164	0	repeat|repeat::LTR	627	587	791	1059	998	807	670	746	1682	1074
165	0	gene miRNA|gene::MIR29B2CHG,MIR29B2CHG,MIR29C;miRNA::hsa-miR-29c-5p,hsa-miR-29c-3p	1959	833	441	350	307	203	254	359	1244	531
166	0	gene miRNA|gene::MIR29B2,MIR29B2CHG,MIR29B2CHG;miRNA::hsa-miR-29b-3p,hsa-miR-29b-2-5p	407	474	158	183	225	116	163	237	723	269
167	0	gene miRNA|gene::MIR29A;miRNA::hsa-miR-29a-3p,hsa-miR-29a-5p	5100	5986	3772	5167	5026	3860	4285	8418	14334	7443
168	0	gene ncrna piRNA|gene::SNORD24,RPL7A;piRNA::piR-hsa-14647;ncrna::U24	57	126	83	142	110	108	114	255	126	143
169	0	|	144	450	145	163	330	179	191	221	416	165
170	0	tRNA repeat piRNA|tRNA::tRNA-Met-CAT-1-1;repeat::tRNA;piRNA::piR-hsa-32492,piR-hsa-23672,piR-hsa-23670,piR-hsa-23671;tRNA::tRNA-Met-CAT-6-1;gene::FBXO31;repeat::tRNA;piRNA::piR-hsa-23670	56	180	50	50	194	126	76	179	197	234
171	0	ncrna gene|ncrna::U55;gene::SNORD55,RPS8	46	124	122	72	179	101	118	105	103	190
172	0	|	1216	412	626	538	607	736	583	553	816	867
173	0	gene miRNA|gene::MIR1180,B9D1,B9D1,B9D1,B9D1,B9D1,B9D1,B9D1,B9D1,B9D1;miRNA::hsa-miR-1180-3p	161	359	95	115	160	412	97	238	174	263
174	0	|	91	157	109	98	148	275	119	175	244	253
175	0	gene miRNA|gene::MIR17HG,MIR17HG,MIR19A;miRNA::hsa-miR-19a-3p	59	193	143	259	185	99	150	158	218	160
176	0	repeat|repeat::SINE	16	267	20	11	11	213	15	143	226	154
177	0	gene miRNA|gene::MIR3615,SLC9A3R1;miRNA::hsa-miR-3615	125	119	68	60	104	128	49	120	65	136
178	0	repeat|repeat::LTR	503	58	112	116	50	105	454	71	151	129
179	0	gene miRNA|gene::MIR452,GABRE;miRNA::hsa-miR-452-3p,hsa-miR-452-5p	4481	6186	2478	2204	4544	7860	2322	1434	3056	3565
180	0	gene|gene::LINC00320,LINC00320,LINC00320,LINC00320	928	175	667	792	425	626	1448	390	568	531
181	0	gene ncrna piRNA|gene::SNORD17,SNX5,SNX5,SNX5;piRNA::piR-hsa-2129,piR-hsa-12206,piR-hsa-3178,piR-hsa-23786;ncrna::HBI-43	3162	4589	4407	3573	2494	2722	2371	4569	1695	2884
182	0	|	876	1019	363	513	1258	559	929	675	2574	3035
183	0	gene miRNA|gene::MIR324,ACADVL,ACADVL,ACADVL,ACADVL;miRNA::hsa-miR-324-5p,hsa-miR-324-3p	84	338	126	124	153	122	107	157	172	221
184	0	gene miRNA|gene::MIR186,ZRANB2,ZRANB2;miRNA::hsa-miR-186-5p	2514	4843	2855	4637	5884	5706	3862	6501	7460	7214
185	0	ncrna gene|ncrna::U74;gene::GAS5,GAS5,GAS5,GAS5,GAS5,GAS5,GAS5,GAS5,GAS5,GAS5,GAS5,GAS5,SNORD74,GAS5,GAS5,GAS5	1394	2448	3131	4203	2640	3174	2519	4253	2252	2820
186	0	repeat miRNA gene|repeat::LINE;miRNA::hsa-miR-130a-5p,hsa-miR-130a-3p;gene::MIR130A	664	1281	713	666	875	754	576	774	830	900
187	0	repeat gene|repeat::RNA;gene::RN7SK	19	27	99	11	0	0	0	3	0	38
188	0	tRNA repeat|tRNA::tRNA-Glu-TTC-2-1;repeat::tRNA;tRNA::tRNA-Glu-TTC-2-2;repeat::tRNA	1381	4354	2460	1942	1444	1045	1859	1482	1078	2475
189	0	tRNA repeat|tRNA::tRNA-Glu-TTC-1-2;repeat::tRNA;tRNA::tRNA-Glu-TTC-1-1;repeat::tRNA	449	1310	1300	619	162	83	750	359	221	986
190	0	repeat|repeat::SINE	1613	3852	1666	930	1449	2201	1204	2346	2147	1755
191	0	ncrna gene|ncrna::mgU2-19/30;gene::SCARNA9,CEP295	45	86	96	153	68	56	120	187	51	76
192	0	gene miRNA|gene::MIR379;miRNA::hsa-miR-379-5p,hsa-miR-379-3p	1180	1765	945	749	1662	1717	996	1090	1059	2395
193	0	gene miRNA|gene::MIR411;miRNA::hsa-miR-411-5p,hsa-miR-411-3p	601	958	784	808	1874	1065	985	912	1169	2091
194	0	gene ncrna piRNA|gene::RPS12,SNORD100;piRNA::piR-hsa-32220,piR-hsa-32765,piR-hsa-7549,piR-hsa-32538,piR-hsa-23884;ncrna::HBII-429	72	132	112	124	109	76	72	255	87	91
195	0	tRNA repeat|tRNA::tRNA-Leu-TAG-3-1;repeat::tRNA	389	321	144	124	633	1294	118	414	770	207
196	0	gene miRNA|gene::MIR450B;miRNA::hsa-miR-450b-5p	398	197	321	366	623	512	408	273	367	467
197	0	repeat miRNA gene|repeat::Simple_repeat;miRNA::hsa-miR-132-5p,hsa-miR-132-3p;gene::MIR132	578	766	666	296	541	422	256	508	572	510
198	0	gene miRNA|gene::MIR296;miRNA::hsa-miR-296-5p,hsa-miR-296-3p	11	49	24	50	80	85	44	95	126	84
199	0	gene miRNA|gene::MIR497HG,MIR497;miRNA::hsa-miR-497-5p	279	793	348	422	452	490	407	599	704	606
200	0	repeat gene|repeat::DNA;gene::GTF2F2	379	284	172	226	216	334	221	356	814	847
201	0	gene|gene::ASAH1,ASAH1,ASAH1	120	21	153	7	0	0	3	11	0	7
202	0	|tRNA::tRNA-His-GTG-1-7;gene::SHF;repeat::tRNA;piRNA::piR-hsa-7193;tRNA::tRNA-His-GTG-1-8;gene::SHF;repeat::tRNA;piRNA::piR-hsa-7193;tRNA::tRNA-His-GTG-1-3;gene::SHF;repeat::tRNA;piRNA::piR-hsa-7193;tRNA::tRNA-His-GTG-1-9;gene::SHF;repeat::tRNA;piRNA::piR	4623	10814	7001	3696	2991	2247	4668	5285	2897	7052
203	0	|	3	3	6	9	21	3	9	40	45	26
204	0	ncrna gene|ncrna::U27;gene::SNHG1,SNHG1,SNHG1,SNHG1,SNHG1,SNHG1,SNHG1,SNHG1,SNORD27,SNHG1,SNHG1,SNHG1,SNHG1	1802	5106	5743	6391	4867	3055	3921	4276	3651	4305
205	0	gene miRNA|gene::MIR16-1,DLEU2,DLEU2,DLEU2,DLEU2,DLEU2;miRNA::hsa-miR-16-5p,hsa-miR-16-1-3p;gene::MIR16-2,SMC4,SMC4,TRIM59-IFT80,TRIM59-IFT80,TRIM59-IFT80,SMC4;miRNA::hsa-miR-16-5p,hsa-miR-16-2-3p	4421	3888	4969	7360	9507	6753	5838	6691	8239	7759
206	0	gene miRNA|gene::COPZ2,MIR152;miRNA::hsa-miR-152-3p,hsa-miR-152-5p	26072	34765	15821	16441	24778	25828	20271	23173	28047	30112
207	0	gene|gene::LOC102724623	58	49	55	43	41	71	54	58	54	63
208	0	ncrna gene|ncrna::ACA45;gene::SNHG21,SNHG21,SNHG21,FSD2,FSD2,FSD2,SCARNA15	367	803	330	343	595	757	366	556	522	659
209	0	gene repeat|gene::RNA28SN5;gene::RNA28SN5;gene::RNA28SN5;gene::RNA28SN5;gene::RNA45SN1,RNA45SN5;gene::LOC100507412,RNA45SN2;repeat::DNA;gene::LOC100507412,RNA45SN2;repeat::DNA;gene::RNA45SN3,RNA28SN5,LOC100507412;repeat::DNA	3769	5360	3597	2342	4115	2642	3335	4973	2540	4706
210	0	repeat gene|repeat::scRNA;gene::CYTH3	19	106	63	78	23	14	60	65	120	89
211	0	repeat gene|repeat::scRNA;gene::RNY3	2265	5044	4926	3102	1837	1484	2052	3160	3035	4694
212	0	repeat|repeat::scRNA	8	106	53	45	10	21	47	47	103	123
213	0	repeat gene|repeat::Simple_repeat,scRNA;repeat::scRNA;gene::ATM,ATM	44	188	68	78	8	35	57	81	133	119
214	0	repeat gene|repeat::LINE,scRNA;repeat::scRNA;gene::NFX1,NFX1	116	197	78	68	33	76	68	109	205	164
215	0	repeat|repeat::scRNA;gene::LOC105377924;repeat::scRNA,Simple_repeat;gene::GNB5,GNB5;repeat::scRNA;gene::CXADRP3;repeat::scRNA;gene::DNAJC27-AS1;repeat::scRNA;gene::DENR;repeat::scRNA;gene::INO80D;repeat::scRNA;gene::LRRC59;repeat::LINE,scRNA;gene::LRRC59;	144	157	219	109	63	54	90	113	139	151
216	0	repeat|repeat::scRNA;repeat::scRNA;gene::CHM,CHM,CHM;repeat::scRNA;gene::CHM,CHM,CHM;repeat::Simple_repeat,scRNA;gene::PTDSS1,PTDSS1;repeat::scRNA,Low_complexity;gene::PTDSS1,PTDSS1;repeat::scRNA,Simple_repeat;gene::LINC01599;repeat::scRNA;gene::PRKCI;rep	223	390	383	292	186	162	197	317	400	405
217	0	repeat gene|repeat::LINE,scRNA;gene::ULK4,ULK4,ULK4,ULK4;repeat::Simple_repeat,scRNA;gene::TRIM2,TRIM2,TRIM2,TRIM2,TRIM2,TRIM2,TRIM2,TRIM2,TRIM2;repeat::scRNA;gene::TRIM2,TRIM2,TRIM2,TRIM2,TRIM2,TRIM2,TRIM2,TRIM2,TRIM2	1023	914	753	294	313	488	301	471	633	586
218	0	repeat gene|repeat::Simple_repeat,rRNA;gene::RNA45SN3,RNA28SN3,RNA28SN5,LOC100507412;repeat::Simple_repeat,rRNA;gene::RNA45SN3,RNA28SN3,RNA28SN5,LOC100507412;repeat::Simple_repeat,rRNA;gene::RNA28SN5;repeat::Simple_repeat,rRNA;gene::RNA28SN5;repeat::Simpl	297	1469	394	521	776	507	338	1408	730	641
219	0	gene miRNA|gene::MIR542;miRNA::hsa-miR-542-5p,hsa-miR-542-3p	924	1733	456	491	1467	1286	1090	692	1107	1147
220	0	gene miRNA|gene::MIR208A,MYH6;miRNA::hsa-miR-208a-5p,hsa-miR-208a-3p	171	291	104	115	165	81	84	111	304	154
221	0	gene repeat miRNA|gene::CTNNA3,CTNNA3,MIR7151,CTNNA3;miRNA::hsa-miR-7151-5p,hsa-miR-7151-3p;repeat::LINE	7	22	20	26	33	23	13	32	34	36
222	0	ncrna gene|ncrna::SNORD121B;gene::SNORD121B,UBAP2,UBAP2,UBAP2	117	169	167	192	143	135	152	217	109	149
223	0	|	18	319	35	60	132	89	45	125	153	99
224	0	repeat gene|repeat::SINE,SINE;gene::USP9X,USP9X	24	102	33	14	20	45	42	67	71	60
225	0	gene miRNA|gene::MIR499B,MYH7B,MIR499A;miRNA::hsa-miR-499a-5p,hsa-miR-499a-3p,hsa-miR-499b-5p,hsa-miR-499b-3p	72227	87695	67985	84375	169975	149091	111993	162679	176218	191271
226	0	gene ncrna piRNA|gene::PUM1,SNORD103C,PUM1;piRNA::piR-hsa-28846,piR-hsa-32176,piR-hsa-24360,piR-hsa-28845,piR-hsa-32199,piR-hsa-32198;ncrna::HBII-251	1014	1469	1515	1449	1270	1128	1012	1592	1157	1030
227	0	gene miRNA|gene::NDUFAF3,MIR191,DALRD3;miRNA::hsa-miR-191-5p,hsa-miR-191-3p	8318	13378	7318	9871	13441	15563	9779	12254	14944	15088
228	0	ncrna gene|ncrna::U18A;gene::SNORD18A,RPL4	20	59	65	44	26	18	33	54	39	40
229	0	ncrna gene|ncrna::U81;gene::GAS5,GAS5,GAS5,GAS5,GAS5,GAS5,GAS5,GAS5,GAS5,GAS5,GAS5,GAS5,GAS5,SNORD81,GAS5,GAS5;ncrna::U81;gene::GAS5,GAS5,GAS5,GAS5,GAS5,GAS5,GAS5,GAS5,GAS5,GAS5,GAS5,GAS5,GAS5,SNORD81,GAS5,GAS5	7532	7426	14631	15795	10596	6384	10877	12960	8256	9359
230	0	gene miRNA|gene::LOC109864269,LOC109864269,LOC109864269,MIR302C,LARP7,LARP7,LARP7,LARP7;miRNA::hsa-miR-302c-3p	777	229	418	295	175	269	87	154	586	218
231	0	gene miRNA|gene::LOC109864269,LOC109864269,LOC109864269,MIR302B,LARP7,LARP7,LARP7,LARP7;miRNA::hsa-miR-302b-3p	532	197	544	678	474	635	252	446	1242	574
232	0	gene miRNA|gene::LOC109864269,LOC109864269,LOC109864269,MIR302D,LARP7,LARP7,LARP7,LARP7;miRNA::hsa-miR-302d-3p	581	226	319	421	287	357	250	341	951	424
233	0	gene miRNA|gene::MIR302A,LOC109864269,LOC109864269,LOC109864269,LARP7,LARP7,LARP7,LARP7;miRNA::hsa-miR-302a-5p,hsa-miR-302a-3p	1274	556	651	829	616	1110	425	870	2162	1002
234	0	gene miRNA|gene::MIR382;miRNA::hsa-miR-382-5p,hsa-miR-382-3p	202	493	184	186	407	440	271	256	342	483
235	0	ncrna gene|ncrna::U59A;gene::SNORD59A,ATP5F1B	69	87	170	184	134	106	142	239	64	118
236	0	repeat miRNA gene|repeat::LINE,LINE;miRNA::hsa-miR-582-5p,hsa-miR-582-3p;gene::PDE4D,PDE4D,MIR582,PDE4D,PDE4D,PDE4D	233	162	106	45	82	64	54	53	110	96
237	0	ncrna gene|ncrna::U104;gene::SNHG25,SNORD104	9565	25782	13270	10377	16497	13850	11173	19901	10434	11406
238	0	|	78	56	66	101	44	127	114	121	188	133
239	0	repeat gene|repeat::LINE;gene::CNTN4,CNTN4,CNTN4	16	19	37	45	0	53	24	64	61	37
240	0	gene|gene::RPTOR,RPTOR	212	368	1442	1266	327	551	1074	388	845	736
241	0	|	1843	539	856	800	754	1008	1403	796	1328	1251
242	0	gene miRNA|gene::MIR1-1,MIR1-1HG,MIR1-1HG;miRNA::hsa-miR-1-3p,hsa-miR-1-5p;gene::MIR133A1HG,MIR1-2,MIB1;miRNA::hsa-miR-1-3p	4397693	1343242	3842269	4894233	4343962	4030235	3762916	2460443	3806013	3483019
243	0	repeat|repeat::LINE	838	508	885	1242	694	1807	1152	1276	2159	1165
244	0	|	3675	2273	2464	3339	1197	5242	2829	3141	4745	4771
245	0	repeat gene|repeat::Simple_repeat;gene::C11orf65,ATM,C11orf65,C11orf65,ATM	86	39	103	173	136	105	178	65	204	128
246	0	repeat|repeat::LINE	11806	4455	10299	12618	10032	11576	9266	7302	11807	11119
247	0	|	12915	4159	11443	14351	12319	14682	11129	8523	13152	11919
248	0	gene|gene::GRIN2B	2800	1030	1794	1486	1524	2028	1309	1566	2122	2073
249	0	gene|gene::DTNB,DTNB,DTNB,DTNB,DTNB,DTNB,DTNB,DTNB,DTNB,DTNB,DTNB,DTNB,DTNB,DTNB,DTNB,DTNB,DTNB,DTNB,DTNB,DTNB,DTNB,DTNB,DTNB,DTNB,DTNB,DTNB,DTNB,DTNB,DTNB,DTNB	725	379	717	1162	711	1042	1164	794	1524	982
250	0	|	2117	879	1367	1076	1114	1844	1256	1374	1821	1911
251	0	gene miRNA|gene::MIR26A1,CTDSPL,CTDSPL;miRNA::hsa-miR-26a-5p,hsa-miR-26a-1-3p;gene::MIR26A2,CTDSP2;miRNA::hsa-miR-26a-5p,hsa-miR-26a-2-3p	259529	198474	223943	211944	333345	282729	228048	292006	366867	367142
252	0	repeat gene|repeat::LTR;gene::CACNB4,CACNB4,CACNB4,CACNB4	179	204	86	52	70	92	96	114	216	161
253	0	ncrna gene|ncrna::U21;gene::SNORD21,RPL5,RPL5,FAM69A	198	440	366	348	413	310	291	585	256	418
254	0	gene miRNA|gene::MIR197;miRNA::hsa-miR-197-3p	3132	3121	2722	2424	4364	3823	2050	2995	3867	3667
255	0	gene ncrna piRNA|gene::RPS3,RPS3,SNORD15A,RPS3,RPS3;piRNA::piR-hsa-24775;ncrna::U15A	297	616	599	367	192	216	260	333	185	261
256	0	repeat gene|repeat::DNA;gene::ARSK	43	171	97	142	180	63	111	152	260	119
257	0	gene miRNA|gene::MIR101-2,RCL1,RCL1,RCL1,RCL1;miRNA::hsa-miR-101-3p;gene::MIR101-1,JAK1,JAK1,JAK1;miRNA::hsa-miR-101-3p,hsa-miR-101-5p	58856	140166	57625	65443	129256	48114	75296	73417	131009	65222
258	0	gene miRNA|gene::CARMN,CARMN,MIR145;miRNA::hsa-miR-145-5p,hsa-miR-145-3p	25091	27628	25727	42686	32544	25017	33065	22387	35462	28927
259	0	gene miRNA|gene::MIR651;miRNA::hsa-miR-651-5p	621	617	956	1162	1426	935	1040	1105	1497	1171
260	0	gene miRNA|gene::SLIT2,MIR218-1,SLIT2,SLIT2;miRNA::hsa-miR-218-5p;gene::MIR218-2,SLIT3,SLIT3;miRNA::hsa-miR-218-5p	13596	4767	6291	2729	5491	7077	3204	3225	3830	6048
261	0	|	0	25	27	20	34	9	24	43	52	49
262	0	gene miRNA|gene::MIR19B2;miRNA::hsa-miR-19b-3p;gene::MIR19B1,MIR17HG,MIR17HG;miRNA::hsa-miR-19b-3p,hsa-miR-19b-1-5p	298	1408	789	2060	1297	611	988	891	1361	990
263	0	gene ncrna piRNA|gene::SNORD38B,RPS8;piRNA::piR-hsa-1742;ncrna::U38B	184	503	571	178	274	180	178	322	189	344
264	0	|tRNA::tRNA-iMet-CAT-1-6;repeat::tRNA;piRNA::piR-hsa-23679,piR-hsa-23588,piR-hsa-1100,piR-hsa-12485,piR-hsa-27400,piR-hsa-28116,piR-hsa-27399,piR-hsa-13893,piR-hsa-27398;tRNA::tRNA-iMet-CAT-1-3;repeat::tRNA;piRNA::piR-hsa-23679,piR-hsa-23588,piR-hsa-1100,	202	1381	234	117	139	132	145	233	147	206
265	0	gene miRNA|gene::MEST,MEST,MIR335,MEST,MEST,MEST,MEST;miRNA::hsa-miR-335-5p,hsa-miR-335-3p	666	289	236	367	439	436	346	296	424	257
266	0	|	447	185	51	18	95	75	433	63	97	72
267	0	ncrna gene|ncrna::14q(II-3);gene::SNORD114-3,MEG8	103	104	116	9	6	7	17	17	8	58
268	0	ncrna gene|ncrna::U38A;gene::SNORD38A,RPS8	225	567	608	151	174	146	184	228	138	312
269	0	gene miRNA|gene::MIR23A;miRNA::hsa-miR-23a-5p,hsa-miR-23a-3p	17055	17602	13345	11665	18769	12416	11754	11682	20108	17381
270	0	repeat gene|repeat::LINE;gene::TMEFF2,TMEFF2	133	128	138	142	169	220	127	130	279	221
271	0	gene miRNA|gene::MIR23B,C9orf3,C9orf3;miRNA::hsa-miR-23b-5p,hsa-miR-23b-3p	80763	64892	64752	72899	95618	78306	62300	61461	108649	88379
272	0	gene miRNA|gene::MIR503,MIR503HG;miRNA::hsa-miR-503-5p	84	143	66	88	184	221	108	126	180	154
273	0	repeat miRNA gene|repeat::LINE,LINE;miRNA::hsa-miR-95-3p,hsa-miR-95-5p;gene::ABLIM2,ABLIM2,MIR95,ABLIM2,ABLIM2,ABLIM2,ABLIM2,ABLIM2	1773	1878	1819	1979	2791	2984	1935	3209	2612	2782
274	0	ncrna gene|ncrna::U37;gene::SNORD37,EEF2	22	40	35	71	39	40	53	54	34	65
275	0	gene|gene::TMEM71,TMEM71	294	347	384	503	306	492	374	420	929	643
276	0	gene miRNA|gene::MIR133A1,MIR133A1HG,MIB1;miRNA::hsa-miR-133a-5p,hsa-miR-133a-3p;gene::MIR1-1HG,MIR133A2,MIR1-1HG;miRNA::hsa-miR-133a-3p,hsa-miR-133a-5p	431276	370282	603911	785643	655682	571425	500094	510872	1040269	702762
277	0	gene|gene::LOC100507156,LOXL2	45	120	95	63	60	176	108	157	482	269
278	0	repeat gene|repeat::LTR;gene::ATP11A,ATP11A	65	70	110	135	88	66	91	70	248	104
279	0	|	2228	1413	1787	2684	1335	997	2193	2773	11844	2128
280	0	repeat|repeat::LINE	354	504	360	186	393	440	261	323	610	387
281	0	gene miRNA|gene::MIR203B,MIR203A;miRNA::hsa-miR-203b-5p,hsa-miR-203a-3p	28	93	37	40	132	128	56	124	96	118
282	0	repeat gene|repeat::scRNA;gene::RNY1	2752	2154	3583	2861	2128	1176	1705	508	3101	3651
283	0	repeat gene|repeat::scRNA;repeat::scRNA,SINE;gene::KREMEN1,KREMEN1;repeat::scRNA;gene::LINC01225;repeat::scRNA;gene::UVRAG;repeat::scRNA;gene::PLEKHG4B;repeat::scRNA;gene::PLEKHG4B;repeat::scRNA;gene::WDR76,WDR76	0	0	0	0	0	401	0	934	0	0
284	0	repeat miRNA gene|repeat::Simple_repeat;miRNA::hsa-miR-155-5p;gene::MIR155HG,MIR155	497	348	700	427	1232	884	516	1020	651	744
285	0	gene miRNA|gene::MIR140,WWP2,WWP2,WWP2,WWP2;miRNA::hsa-miR-140-5p,hsa-miR-140-3p	21203	29965	17998	13990	23372	18448	16750	20890	27278	20097
286	0	piRNA repeat gene|piRNA::piR-hsa-32187,piR-hsa-32161,piR-hsa-32162,piR-hsa-32159,piR-hsa-32160,piR-hsa-32179,piR-hsa-32167,piR-hsa-32158;repeat::scRNA;gene::RNY4	4606	11195	7746	7430	4556	5643	4905	10993	5278	10361
287	0	ncrna gene|ncrna::U106;gene::SNORD12C,ZFAS1,ZFAS1,ZFAS1,ZFAS1,ZFAS1	1539	1897	1179	603	210	459	375	641	341	365
288	0	repeat gene|repeat::scRNA;gene::RNY5	1058	2110	775	1283	1306	1413	1078	2389	1704	1877
289	0	|	4003	6931	4373	8178	6825	3163	7606	6707	9937	8781
290	0	gene miRNA piRNA|gene::MCM7,MCM7,MIR106B,MCM7;miRNA::hsa-miR-106b-5p,hsa-miR-106b-3p;piRNA::piR-hsa-29218	1303	3155	1544	1401	2349	2309	1815	2098	2641	2254
291	0	ncrna gene|ncrna::SNORD123;gene::SNHG18,SNORD123	25	101	16	44	24	35	46	130	14	37
292	0	gene|gene::RMRP	124	361	380	360	330	236	418	968	255	411
293	0	gene miRNA|gene::MIR17HG,MIR17HG,MIR17;miRNA::hsa-miR-17-5p,hsa-miR-17-3p	1074	1555	1607	2169	3419	2676	2161	3174	3052	3013
294	0	gene miRNA|gene::MIR20A,MIR17HG,MIR17HG;miRNA::hsa-miR-20a-5p,hsa-miR-20a-3p	2277	2606	4054	6322	9258	6187	6244	7729	7952	6942
295	0	repeat miRNA gene|repeat::LINE;miRNA::hsa-miR-374b-3p,hsa-miR-374c-5p,hsa-miR-374c-3p,hsa-miR-374b-5p;gene::MIR374B,MIR374C,FTX	2470	1595	2403	6017	8137	3544	6134	4007	8039	5746
296	0	repeat miRNA gene|repeat::LINE;miRNA::hsa-miR-374a-3p,hsa-miR-374a-5p;gene::MIR374A,FTX	2986	1483	2454	2815	5305	2078	3565	2528	4390	3489
297	0	gene miRNA piRNA|gene::SNORD138,COX7C;miRNA::hsa-miR-3607-3p;piRNA::piR-hsa-12759	11	33	56	54	26	14	39	90	21	28
298	0	piRNA gene|piRNA::piR-hsa-20266;gene::KIAA0825,KIAA0825;piRNA::piR-hsa-20266;gene::KIAA0825,KIAA0825	1404	3867	2310	957	1128	553	1173	4168	2175	2810
299	0	gene ncrna piRNA|gene::SNORD82,NCL;piRNA::piR-hsa-32236,piR-hsa-820;ncrna::U82	355	581	538	541	215	199	396	752	237	324
300	0	gene miRNA|gene::MIR127,RTL1;miRNA::hsa-miR-127-5p,hsa-miR-127-3p	10703	27700	6643	6513	10485	14488	10687	11488	13584	21640
301	0	gene miRNA|gene::MIR369;miRNA::hsa-miR-369-5p,hsa-miR-369-3p	147	164	151	147	321	274	171	104	242	310
302	0	gene miRNA|gene::MIR126,EGFL7,EGFL7,EGFL7,EGFL7,EGFL7;miRNA::hsa-miR-126-3p,hsa-miR-126-5p	157525	258800	383636	170679	370666	274793	188140	271649	307689	318373
303	0	tRNA repeat|tRNA::tRNA-Leu-CAG-2-2;repeat::tRNA;tRNA::tRNA-Leu-CAG-1-7;repeat::tRNA;tRNA::tRNA-Leu-CAG-1-1;repeat::tRNA;tRNA::tRNA-Leu-CAG-2-1;repeat::tRNA;tRNA::tRNA-Leu-CAG-1-2;repeat::tRNA;tRNA::tRNA-Leu-CAG-1-3;repeat::tRNA;tRNA::tRNA-Leu-CAG-1-3;repe	58	379	61	56	243	134	172	174	119	76
304	0	ncrna gene|ncrna::U61;gene::RBMX,SNORD61,RBMX,RBMX,RBMX	76	314	335	132	117	61	131	232	80	270
305	0	gene miRNA|gene::MIR877,ABCF1,ABCF1;miRNA::hsa-miR-877-5p	24	45	7	0	17	33	0	9	7	4
306	0	repeat gene|repeat::SINE;gene::PTCHD4,PTCHD4	62	201	58	18	60	640	51	682	102	80
307	0	ncrna gene|ncrna::HBI-100;gene::SCARNA3,COP1,COP1,COP1	103	58	57	71	128	139	68	90	146	111
308	0	gene miRNA|gene::MIR221;miRNA::hsa-miR-221-5p,hsa-miR-221-3p	15529	35975	27909	48727	60821	66103	46602	69274	81002	66221
309	0	gene|gene::PDE11A,PDE11A,PDE11A,PDE11A	247	268	118	104	193	269	279	187	388	291
310	0	|	976	731	659	502	737	883	646	953	1169	1387
311	0	repeat|repeat::LINE	139	71	180	105	107	692	121	605	163	160
312	0	piRNA repeat gene|piRNA::piR-hsa-8479;repeat::snRNA;gene::C12orf57,RNU7-1,C12orf57,C12orf57,C12orf57,C12orf57,C12orf57	30	99	43	54	21	3	72	131	118	117
313	0	ncrna gene|ncrna::SNORD127;gene::SNORD127,PRPF39	56	143	134	131	146	49	129	119	108	250
314	0	repeat gene|repeat::rRNA;gene::LOC100507412,RNA45SN3,RNA28SN3,RNA28SN5;repeat::rRNA;gene::LOC100507412,RNA45SN3,RNA28SN3,RNA28SN5;repeat::rRNA;gene::RNA28SN5;repeat::rRNA;gene::RNA28SN2,LOC100507412,RNA45SN2,RNA28SN5;repeat::rRNA;gene::RNA28SN2,LOC1005074	152	699	48	19	337	207	121	879	497	339
315	0	repeat gene|repeat::rRNA;gene::RNA28SN3,RNA28SN5,LOC100507412,RNA45SN3;repeat::rRNA;gene::RNA28SN3,RNA28SN5,LOC100507412,RNA45SN3;repeat::rRNA;gene::RNA28SN5;repeat::rRNA;gene::RNA28SN5;repeat::rRNA;gene::RNA45SN2,RNA28SN5,RNA28SN2,LOC100507412;repeat::rR	7376	4969	4079	1089	2485	1244	1297	6085	2708	2515
316	0	gene miRNA|gene::MIR222;miRNA::hsa-miR-222-5p,hsa-miR-222-3p	3129	5315	3593	6780	13645	14463	8008	15030	13484	10584
317	0	gene miRNA|gene::MIR98,HUWE1;miRNA::hsa-miR-98-5p	2805	3735	1527	1467	2190	3125	1842	2680	2851	3613
318	0	gene miRNA|gene::MIR30A;miRNA::hsa-miR-30a-5p,hsa-miR-30a-3p	103095	180347	219878	141521	158275	103422	129089	135218	241095	146012
319	0	gene miRNA|gene::MIR30E,NFYC,NFYC,NFYC,NFYC,NFYC,NFYC,NFYC;miRNA::hsa-miR-30e-5p,hsa-miR-30e-3p	18571	49100	41769	44560	56538	34273	34413	43791	94883	51083
320	0	gene miRNA|gene::DNM3,DNM3,DNM3,DNM3,DNM3,DNM3OS,MIR199A2,DNM3OS;miRNA::hsa-miR-199a-5p,hsa-miR-199a-3p;gene::MIR199A1,DNM2,DNM2,DNM2,DNM2,DNM2;miRNA::hsa-miR-199a-5p,hsa-miR-199a-3p	13122	21272	10326	17096	19052	14727	15303	16443	25966	25064
321	0	gene miRNA|gene::MIR199B,DNM1,DNM1,DNM1,DNM1,DNM1;miRNA::hsa-miR-199b-5p,hsa-miR-199b-3p	55667	65716	34751	54658	72920	68156	61731	67721	105711	89664
322	0	repeat|repeat::LTR	268	303	243	134	134	508	185	372	716	701
323	0	gene miRNA|gene::MIR30D;miRNA::hsa-miR-30d-5p,hsa-miR-30d-3p	152922	222761	255496	269923	275982	260410	245304	285775	403687	303617
324	0	tRNA gene repeat piRNA|tRNA::tRNA-Ala-AGC-3-1;gene::ZBED9;repeat::tRNA;piRNA::piR-hsa-28405,piR-hsa-28407,piR-hsa-28419,piR-hsa-28421,piR-hsa-28402,piR-hsa-28403,piR-hsa-28406,piR-hsa-28401,piR-hsa-28404	337	912	161	168	528	710	333	385	488	434
325	0	|tRNA::tRNA-Cys-GCA-2-2;repeat::tRNA;piRNA::piR-hsa-28397,piR-hsa-28394,piR-hsa-28398,piR-hsa-28396;tRNA::tRNA-Cys-GCA-2-2;gene::THAP8,THAP8,THAP8,THAP8,LOC101927572,THAP8;repeat::tRNA;piRNA::piR-hsa-28394,piR-hsa-28398,piR-hsa-28397,piR-hsa-28396;tRNA::t	1232	3657	1127	881	135	187	446	1025	404	1226
326	0	gene ncrna piRNA|gene::HSPA9,SNORD63;piRNA::piR-hsa-993;ncrna::U63	3019	5578	4924	2872	2639	1973	2216	4207	2245	2620
327	0	gene miRNA|gene::MIR486-2,MIR486-1,ANK1,ANK1,ANK1,ANK1,ANK1,ANK1,ANK1,ANK1;miRNA::hsa-miR-486-5p,hsa-miR-486-3p,hsa-miR-486-5p,hsa-miR-486-3p;gene::MIR486-2,MIR486-1,ANK1,ANK1,ANK1,ANK1,ANK1,ANK1,ANK1,ANK1;miRNA::hsa-miR-486-5p,hsa-miR-486-3p,hsa-miR-486-	6006	16316	10741	9259	25918	22890	12935	15928	27028	17837
328	0	gene ncrna piRNA|gene::SNORD43,RPL3,RPL3;piRNA::piR-hsa-952;ncrna::U43	1412	1513	1464	766	906	850	818	949	737	1047
329	0	repeat gene|repeat::LTR;gene::EPB41L4A,EPB41L4A,EPB41L4A,EPB41L4A	44	221	72	71	69	157	73	121	116	155
330	0	gene miRNA|gene::MIRLET7G,WDR82;miRNA::hsa-let-7g-5p	42448	99503	52162	36989	76054	110228	46909	96752	71514	115688
331	0	gene miRNA|gene::MIRLET7I;miRNA::hsa-let-7i-5p	35949	103293	34845	29277	47059	74987	31298	57408	48184	73656
332	0	gene miRNA|gene::MIR24-1,MIR3074,C9orf3,C9orf3;miRNA::hsa-miR-24-3p,hsa-miR-3074-3p,hsa-miR-3074-5p,hsa-miR-24-1-5p;gene::MIR24-2,LOC284454;miRNA::hsa-miR-24-3p,hsa-miR-24-2-5p	205379	123007	161665	118241	158122	135952	94373	105810	172729	133430
333	0	ncrna gene|ncrna::HBII-13;gene::SNORD64,PWAR5,SNHG14	128	233	328	366	390	209	376	422	144	296
334	0	repeat miRNA gene|repeat::Simple_repeat;miRNA::hsa-miR-574-5p,hsa-miR-574-3p;gene::MIR574,FAM114A1,FAM114A1,FAM114A1,FAM114A1,FAM114A1,FAM114A1,FAM114A1,FAM114A1	5094	2745	2641	2083	3277	3182	2085	1569	3109	2812
335	0	gene miRNA|gene::MIR455,COL27A1;miRNA::hsa-miR-455-5p,hsa-miR-455-3p	3750	3789	3517	2979	4055	3620	1987	2892	4607	4779
336	0	gene|gene::KCND3,KCND3	15	16	96	95	36	45	68	38	51	51
337	0	gene|gene::KCND3,KCND3	765	1540	674	1019	889	2251	1867	2529	3754	3089
338	0	repeat gene|repeat::SINE;gene::CHEK2,CHEK2,CHEK2,CHEK2,CHEK2	8	45	3518	4580	45	68	32	103	117	103
339	0	gene miRNA|gene::MIR27A;miRNA::hsa-miR-27a-3p,hsa-miR-27a-5p	33164	26192	37780	33978	46528	28217	31466	33683	53328	42463
340	0	repeat gene|repeat::LINE;gene::LINC01322	73	60	103	144	151	132	148	143	229	155
341	0	gene|gene::C5orf66	0	38	19	26	7	245	307	289	96	63
342	0	repeat|repeat::LINE	635	723	865	1002	1680	1138	1104	1299	1805	1519
343	0	gene miRNA|gene::MIR27B,C9orf3,C9orf3;miRNA::hsa-miR-27b-5p,hsa-miR-27b-3p	263927	266714	335139	461566	631616	458894	483357	512729	675748	619846
344	0	|	208	386	819	1342	288	596	560	786	1216	749
345	0	repeat|repeat::LINE	250	270	248	308	384	330	395	452	713	537
346	0	|tRNA::tRNA-Gly-CCC-chr1-137;repeat::tRNA;piRNA::piR-hsa-20757,piR-hsa-25780,piR-hsa-2106,piR-hsa-25779,piR-hsa-12790,piR-hsa-28131,piR-hsa-26508;tRNA::tRNA-Gly-CCC-chr1-137;repeat::tRNA,LINE;piRNA::piR-hsa-25782,piR-hsa-18709,piR-hsa-25781,piR-hsa-2107,p	55980	260045	115318	69606	4850	5299	60945	78441	16128	95790
347	0	tRNA repeat|tRNA::tRNA-Gly-TCC-2-2;repeat::tRNA;tRNA::tRNA-Gly-TCC-2-3;repeat::tRNA;tRNA::tRNA-Gly-TCC-2-4;repeat::tRNA;tRNA::tRNA-Gly-TCC-2-5;repeat::tRNA;tRNA::tRNA-Gly-TCC-2-1;repeat::tRNA;tRNA::tRNA-Gly-TCC-2-6;repeat::tRNA	136	587	192	60	152	129	47	148	92	170
348	0	tRNA repeat gene|tRNA::tRNA-Glu-TTC-9-1;repeat::tRNA;gene::ABI2,ABI2,ABI2,ABI2	9152	39949	23986	11019	1262	704	11247	8919	2502	13151
349	0	repeat|repeat::LTR;repeat::LTR	34	76	25	16	167	98	76	101	142	47
350	0	tRNA repeat|repeat::SINE,tRNA;tRNA::tRNA-Gly-TCC-1-1;repeat::tRNA;tRNA::tRNA-Gly-TCC-1-1;repeat::tRNA	207	1114	311	121	24	8	101	90	50	212
351	0	repeat|repeat::tRNA,LINE	35	182	81	47	0	0	43	61	13	82
352	0	gene|gene::RNA5-8SN5,RNA5-8SN1,RNA5-8SN2,RNA5-8SN3,RNA5-8SN4,RNA28SN5;gene::RNA5-8SN5,RNA5-8SN1,RNA5-8SN2,RNA5-8SN3,RNA5-8SN4,RNA28SN5;gene::RNA5-8SN5,RNA5-8SN1,RNA5-8SN2,RNA5-8SN3,RNA5-8SN4,RNA28SN5;gene::RNA5-8SN5,RNA5-8SN1,RNA5-8SN2,RNA5-8SN3,RNA5-8SN4	18741	35192	10346	16010	54278	33988	28202	80635	73170	78872
353	0	gene miRNA|gene::MIR329-1;miRNA::hsa-miR-329-3p;gene::MIR329-2;miRNA::hsa-miR-329-3p	59	85	18	68	86	112	56	48	133	132
354	0	|	21	49	62	32	69	8	58	67	38	46
355	0	repeat miRNA gene|repeat::LINE;miRNA::hsa-miR-625-5p,hsa-miR-625-3p;gene::MIR625,FUT8,FUT8,FUT8,FUT8,FUT8;repeat::LINE;miRNA::hsa-miR-625-5p,hsa-miR-625-3p;gene::MIR625,FUT8,FUT8,FUT8,FUT8,FUT8	16	53	77	36	32	36	15	43	52	52
356	0	gene miRNA|gene::SKA2,MIR454,SKA2,SKA2;miRNA::hsa-miR-454-5p,hsa-miR-454-3p	821	513	720	905	1013	769	601	704	620	838
357	0	gene miRNA|gene::MIR194-2HG,MIR194-2HG,MIR194-2HG,MIR192;miRNA::hsa-miR-192-5p	1864	2506	2124	1373	2427	2819	1441	2297	2721	2985
358	0	ncrna gene|ncrna::HBII-210;gene::GNL3,GNL3,GNL3,SNORD69	2958	3581	1783	1732	553	1035	1475	4048	638	1238
359	0	piRNA|piRNA::piR-hsa-27729,piR-hsa-27730,piR-hsa-27731;piRNA::piR-hsa-27729,piR-hsa-27730,piR-hsa-27731	12737	9062	14402	14327	15762	8887	12065	9602	20926	11193
360	0	repeat|repeat::LINE	198	268	568	1059	142	376	446	418	1181	438
361	0	gene miRNA|gene::MIR30B;miRNA::hsa-miR-30b-3p,hsa-miR-30b-5p	209059	132243	217851	249066	271810	183944	247028	179652	426855	214903
362	0	gene miRNA|gene::MIR30C1,NFYC,NFYC,NFYC,NFYC,NFYC,NFYC,NFYC;miRNA::hsa-miR-30c-5p,hsa-miR-30c-1-3p;gene::MIR30C2;miRNA::hsa-miR-30c-5p,hsa-miR-30c-2-3p	66047	59334	102896	129021	161439	117536	107904	107975	170375	124587
363	0	repeat gene|repeat::LINE;gene::RNF180,RNF180	102	335	62	40	62	561	444	433	318	290
364	0	|	527	847	740	653	719	1237	707	1119	1309	860
365	0	gene|gene::ITFG1,ITFG1	25	41	11	29	34	79	92	48	138	54
366	0	repeat gene|repeat::LINE;gene::CARD11,CARD11	271	406	171	151	255	358	310	284	536	430
367	0	|	298	740	222	189	202	518	346	362	736	515
368	0	repeat|repeat::SINE	218	454	118	115	82	473	270	353	442	389
369	0	gene|gene::JAZF1	48	225	65	49	34	149	142	93	244	160
370	0	gene miRNA|gene::MIR143,CARMN,CARMN;miRNA::hsa-miR-143-5p,hsa-miR-143-3p	1021963	1398466	862310	705468	1096241	1007435	957228	821810	1435777	1094902
371	0	|gene::ANKRD28,ANKRD28,ANKRD28,ANKRD28,ANKRD28,ANKRD28,ANKRD28,ANKRD28,ANKRD28,ANKRD28,ANKRD28,ANKRD28;repeat::LTR;piRNA::piR-hsa-32185,piR-hsa-32168,piR-hsa-32192,piR-hsa-21131,piR-hsa-32174,piR-hsa-32175,piR-hsa-32207,piR-hsa-32221,piR-hsa-32184;gene::G	469	848	340	79	124	114	128	421	206	275
372	0	repeat gene|repeat::SINE;gene::OC90	1575	4330	1424	822	1308	2205	1309	2267	2424	2036
373	0	repeat gene|repeat::SINE;gene::LINC02026	83	298	99	58	60	130	60	152	197	134
374	0	|	107	191	140	55	88	135	68	127	153	106
375	0	repeat gene|repeat::SINE;gene::JAK1,JAK1,JAK1,JAK1,JAK1,JAK1,JAK1,JAK1	47	125	96	44	28	57	41	77	79	61
376	0	repeat gene|repeat::SINE;gene::BCAS3,BCAS3,BCAS3,BCAS3,BCAS3,BCAS3,BCAS3,BCAS3	260	777	317	151	291	635	249	596	571	458
377	0	repeat gene|repeat::SINE;gene::TEX2,TEX2	586	2039	974	498	510	1203	929	1200	1327	1209
378	0	repeat gene|repeat::SINE;gene::ZNF521,ZNF521	1007	5180	1282	1118	1245	2315	1440	2608	3463	2638
379	0	repeat gene|repeat::SINE;gene::SAMD4A,SAMD4A	6008	26870	5768	4379	4818	12082	7030	13191	17112	11450
380	0	repeat gene|repeat::SINE;gene::FCHSD2	89	529	18937	9622	71	338	34	337	202	132
381	0	repeat gene|repeat::SINE;gene::TXNDC11,TXNDC11,TXNDC11,TXNDC11,TXNDC11,TXNDC11,TXNDC11,TXNDC11,TXNDC11	377	1057	367	290	323	649	319	745	704	451
382	0	repeat gene|repeat::SINE;gene::RORA	126	607	161	105	149	316	160	351	462	315
383	0	repeat miRNA gene|repeat::SINE;miRNA::hsa-miR-378d;gene::MIR378D2;repeat::SINE;miRNA::hsa-miR-378d;gene::MIR378D1;repeat::SINE;miRNA::hsa-miR-378d;gene::GPC3,GPC3,GPC3,GPC3	854	4251	1073	960	1073	1889	1434	2495	3800	1984
384	0	repeat|repeat::SINE;repeat::SINE	40	623	113	70	41	358	29	440	309	210
385	0	repeat gene|repeat::SINE;gene::SLTM,SLTM,SLTM,SLTM	115	397	169	118	126	268	226	311	319	174
386	0	repeat gene|repeat::SINE;gene::KIF4A;repeat::SINE;gene::PI4KA	153	399	167	125	180	239	167	273	310	223
387	0	repeat miRNA gene|repeat::SINE;gene::ZNF860;repeat::SINE,SINE;miRNA::hsa-miR-378a-5p,hsa-miR-378a-3p;gene::PPARGC1B,PPARGC1B,MIR378A	415121	837669	414500	228658	388560	501094	300770	509206	489900	411865
388	0	repeat gene|repeat::SINE;gene::IL1RAPL1	113	329	82	51	87	157	100	164	170	159
389	0	repeat gene|repeat::SINE;gene::NCOA2,NCOA2,NCOA2,NCOA2,NCOA2,NCOA2	619	1822	570	303	279	1543	862	1531	1167	957
390	0	ncrna gene|ncrna::U52;gene::C6orf48,C6orf48,C6orf48,C6orf48,SNORD52,C6orf48,C6orf48,C6orf48,C6orf48,C6orf48	283	604	489	582	223	206	420	534	214	290
391	0	|tRNA::tRNA-Gln-CTG-1-3;repeat::tRNA;piRNA::piR-hsa-28527;tRNA::tRNA-Gln-CTG-1-1;repeat::tRNA;piRNA::piR-hsa-28527;tRNA::tRNA-Gln-CTG-1-5;repeat::tRNA;piRNA::piR-hsa-28527;tRNA::tRNA-Gln-CTG-1-2;repeat::tRNA;piRNA::piR-hsa-28527;tRNA::tRNA-Gln-CTG-1-4;rep	1055	1458	402	124	860	756	446	866	584	569
392	0	tRNA repeat|tRNA::tRNA-Gln-TTG-1-1;repeat::tRNA	46	50	9	4	74	42	9	24	14	22
393	0	gene ncrna piRNA|gene::RPL13,SNORD68,RPL13,RPL13,RPL13;piRNA::piR-hsa-1361;ncrna::HBII-202	123	395	296	282	464	147	241	269	223	393
394	0	gene miRNA|gene::MIR146A,MIR3142HG;miRNA::hsa-miR-146a-5p	4127	6993	3693	2601	3520	5011	3148	2968	3694	5556
395	0	ncrna gene|ncrna::U101;gene::RPS12,SNORD101	309	929	955	1305	787	480	817	1188	600	730
396	0	tRNA repeat piRNA|tRNA::tRNA-Val-AAC-2-1;repeat::tRNA;piRNA::piR-hsa-23655,piR-hsa-28877,piR-hsa-28876	120	191	79	123	120	70	112	144	83	163
397	0	tRNA repeat|tRNA::tRNA-Val-CAC-3-1;repeat::tRNA	45	166	51	62	33	8	52	133	10	118
398	0	tRNA repeat piRNA|tRNA::tRNA-Val-CAC-1-4;repeat::tRNA;piRNA::piR-hsa-24683,piR-hsa-24684,piR-hsa-6144,piR-hsa-6148,piR-hsa-6145,piR-hsa-23330,piR-hsa-23656	1624	3135	2260	1450	1645	962	1640	3803	1117	2146
399	0	repeat miRNA gene|repeat::Low_complexity;miRNA::hsa-miR-210-5p,hsa-miR-210-3p;gene::MIR210,MIR210HG	947	2537	968	1602	1895	1448	1220	2185	1902	2077
400	0	repeat gene|repeat::rRNA;gene::RNA45SN3,RNA18SN5,RNA18SN1,RNA18SN4,RNA18SN2,RNA18SN3,RNA28SN5,LOC100507412;repeat::rRNA;gene::RNA45SN3,RNA18SN5,RNA18SN1,RNA18SN4,RNA18SN2,RNA18SN3,RNA28SN5,LOC100507412;repeat::rRNA;gene::RNA45SN3,RNA18SN5,RNA18SN1,RNA18SN	17596	52231	22176	12081	29548	14247	17056	63008	36283	39114
401	0	repeat|repeat::rRNA;gene::RNA5S3,RNA5S4,RNA5S5,RNA5S6,RNA5S7,RNA5S8,RNA5S10,RNA5S11,RNA5S12,RNA5S13,RNA5S14,RNA5S15,RNA5S16,RNA5S17,MIR7641-2,RNA5S1,RNA5S2;repeat::rRNA;gene::MIR7641-2,RNA5S1,RNA5S2,RNA5S3,RNA5S4,RNA5S5,RNA5S6,RNA5S7,RNA5S8,RNA5S10,RNA5S1	14685	26477	20264	32647	16582	12616	11906	48463	24901	27461
402	0	|	112	108	119	73	129	201	105	151	153	195
403	0	repeat gene|repeat::rRNA;gene::LOC100507412,RNA45SN3,RNA28SN3,RNA28SN5;repeat::rRNA;gene::RNA28SN2,LOC100507412,RNA45SN2,RNA28SN5;repeat::rRNA;gene::RNA28SN2,LOC100507412,RNA45SN2,RNA28SN5;repeat::rRNA;gene::RNA28SN5;repeat::rRNA;gene::RNA28SN5;repeat::rR	7512	14289	3144	1257	10795	5336	3998	23192	11405	10451
404	0	|tRNA::tRNA-Lys-CTT-2-5;repeat::tRNA;piRNA::piR-hsa-27619,piR-hsa-5770,piR-hsa-27620,piR-hsa-27621,piR-hsa-27622,piR-hsa-27623,piR-hsa-23327,piR-hsa-23619,piR-hsa-31237,piR-hsa-31238;tRNA::tRNA-Lys-CTT-2-3;repeat::tRNA;piRNA::piR-hsa-27623,piR-hsa-23327,p	13891	31782	15897	13369	1915	1328	6373	19692	3582	18270
405	0	tRNA repeat|tRNA::tRNA-Lys-CTT-1-1;repeat::tRNA;tRNA::tRNA-Lys-CTT-4-1;repeat::tRNA;tRNA::tRNA-Lys-CTT-1-2;repeat::tRNA	6463	10374	6624	9603	1267	979	6102	12367	2202	7212
406	0	tRNA repeat|tRNA::tRNA-Lys-TTT-3-4;repeat::tRNA;tRNA::tRNA-Lys-TTT-3-2;repeat::tRNA;tRNA::tRNA-Lys-TTT-3-1;repeat::tRNA;tRNA::tRNA-Lys-TTT-3-3;repeat::tRNA;tRNA::tRNA-Lys-TTT-3-5;repeat::tRNA;tRNA::tRNA-Lys-TTT-5-1;repeat::tRNA	677	4389	2098	5196	1289	992	966	2045	1038	2415
407	0	repeat gene|repeat::rRNA;gene::RNA28SN1,RNA28SN2,RNA45SN5,RNA45SN1,RNA28SN5;repeat::rRNA;gene::RNA28SN5,RNA28SN2,LOC100507412,RNA45SN2;repeat::rRNA;gene::RNA28SN5,RNA28SN2,LOC100507412,RNA45SN2;repeat::rRNA;gene::RNA45SN3,RNA28SN3,RNA28SN5,LOC100507412;re	2690	6185	1988	618	3108	2010	1539	7967	4581	3496
408	0	gene miRNA|gene::MIR1306,DGCR8,DGCR8;miRNA::hsa-miR-1306-3p,hsa-miR-1306-5p	36	64	24	32	75	59	41	50	77	58
409	0	|	190	246	184	200	422	448	251	461	491	555
410	0	repeat gene|repeat::SINE;gene::TMTC1,TMTC1	230	777	255	158	211	437	195	453	449	350
411	0	tRNA|tRNA::tRNA-Gly-CCC-2-1;tRNA::tRNA-Gly-CCC-2-2	1293	4252	1592	1518	204	91	1005	1724	318	1298
412	0	ncrna gene|ncrna::SNORD119;gene::SNRPB,SNORD119,SNRPB	1087	2273	1107	555	1176	1352	755	1089	960	1260
413	0	gene miRNA|gene::SPACA6,MIR125A,SPACA6P-AS;miRNA::hsa-miR-125a-5p,hsa-miR-125a-3p	13649	16773	20154	33898	35992	42782	25792	43817	49268	40841
414	0	|	2746	4385	2258	1634	3276	2054	3690	6610	5249	3043
415	0	gene|gene::SNORD135,TNPO2,TNPO2,TNPO2	10	68	49	26	37	16	23	32	6	49
416	0	repeat gene|repeat::rRNA;gene::RNA28SN2,RNA45SN5,RNA45SN1,RNA28SN5,RNA28SN1;repeat::rRNA;gene::RNA28SN2,RNA45SN5,RNA45SN1,RNA28SN5,RNA28SN1;repeat::rRNA;gene::RNA45SN3,RNA28SN3,RNA28SN5,LOC100507412;repeat::rRNA;gene::RNA45SN3,RNA28SN3,RNA28SN5,LOC1005074	30901	31384	15297	4799	20736	11760	11309	48768	26353	22044
417	0	gene miRNA|gene::MIR371B,MIR371A;miRNA::hsa-miR-371b-3p,hsa-miR-371a-5p,hsa-miR-371a-3p,hsa-miR-371b-5p	23	80	76	29	97	159	88	35	42	33
418	0	gene miRNA|gene::MIR135A2,RMST;miRNA::hsa-miR-135a-5p	250	294	128	209	105	87	56	46	116	207
419	0	repeat miRNA gene|repeat::Simple_repeat;miRNA::hsa-miR-598-3p;gene::MIR598,XKR6	179	112	159	240	348	226	228	258	308	369
420	0	repeat gene|repeat::RNA;gene::PLCG2;repeat::RNA;gene::RN7SK	54	59	135	16	0	0	0	3	0	96
421	0	repeat miRNA gene|repeat::SINE;miRNA::hsa-miR-378b;gene::MIR378B,ATP2B2,ATP2B2,ATP2B2,ATP2B2	92	680	88	50	86	387	83	433	406	351
422	0	repeat|repeat::SINE	281	1124	386	161	268	748	281	797	703	552
423	0	repeat miRNA gene|repeat::SINE;miRNA::hsa-miR-345-5p;gene::MIR345	248	1287	339	372	645	654	426	626	731	649
424	0	|	590	443	434	502	526	515	531	568	1522	700
425	0	|	240	293	135	167	202	91	210	566	358	456
426	0	repeat gene|repeat::LTR;repeat::LTR;gene::EPB41L2,EPB41L2,EPB41L2,EPB41L2,EPB41L2,EPB41L2,EPB41L2,EPB41L2,EPB41L2,EPB41L2,EPB41L2,EPB41L2,EPB41L2,EPB41L2,EPB41L2,EPB41L2;repeat::LTR,LTR;gene::ZNF773,ZNF773,ZNF773	65	53	33	97	167	168	60	204	150	127
427	0	tRNA repeat|tRNA::tRNA-Leu-AAG-2-2;repeat::tRNA;tRNA::tRNA-Leu-AAG-3-1;repeat::tRNA;tRNA::tRNA-Leu-AAG-2-3;repeat::tRNA;tRNA::tRNA-Leu-AAG-2-1;repeat::tRNA;tRNA::tRNA-Leu-AAG-2-4;repeat::tRNA	34	182	24	12	63	37	56	82	77	65
428	0	ncrna gene|ncrna::mgU6-77;gene::SNORD10,EIF4A1,EIF4A1,SENP3-EIF4A1	85	142	450	138	64	28	53	145	42	92
429	0	gene miRNA|gene::CCDC186,CCDC186,CCDC186,CCDC186,MIR2110;miRNA::hsa-miR-2110	139	207	85	101	153	177	91	147	144	157
430	0	repeat|repeat::LINE,snRNA;repeat::LINE,snRNA;gene::HERC3,HERC3;repeat::snRNA,LINE;gene::LOC100288637;repeat::snRNA;gene::RNU6-8,RNU6-7,RNU6-9,RNU6-1,RNU6-2,SOX2-OT,SOX2-OT,SOX2-OT;repeat::LINE,snRNA;gene::RNU6-8,RNU6-7,RNU6-9,RNU6-2,RNU6-1;repeat::snRNA;g	63	51	230	125	76	27	29	99	79	90
431	0	tRNA repeat piRNA|tRNA::tRNA-Ile-AAT-5-2;repeat::tRNA,Low_complexity;piRNA::piR-hsa-23566,piR-hsa-27513,piR-hsa-28186	30	53	15	26	53	77	41	45	86	42
432	0	gene miRNA|gene::MIR25,MCM7,MCM7,MCM7;miRNA::hsa-miR-25-5p,hsa-miR-25-3p	6430	6589	6648	5093	7377	8100	6120	6189	6703	7814
433	0	gene miRNA|gene::MIR134;miRNA::hsa-miR-134-5p	166	755	74	58	155	156	108	177	144	195
434	0	gene ncrna piRNA|gene::NOP56,NOP56,NOP56,SNORD57;piRNA::piR-hsa-17444,piR-hsa-28019;ncrna::U57	546	2128	1009	637	523	362	473	489	392	454
435	0	repeat gene|repeat::SINE;gene::RSPH3,RSPH3,RSPH3	93	319	78	45	43	155	62	176	177	167
436	0	|tRNA::tRNA-Asn-GTT-2-2;repeat::tRNA;piRNA::piR-hsa-28839,piR-hsa-28840,piR-hsa-29417,piR-hsa-29416,piR-hsa-22382,piR-hsa-22381,piR-hsa-23621;tRNA::tRNA-Asn-GTT-2-1;repeat::tRNA;piRNA::piR-hsa-23621,piR-hsa-22381,piR-hsa-22382,piR-hsa-28839,piR-hsa-28840,	0	66	3	3	53	38	14	17	7	24
437	0	repeat gene|repeat::rRNA,Simple_repeat;gene::RNA28SN5;repeat::rRNA,Simple_repeat;gene::RNA28SN5;repeat::rRNA,Simple_repeat;gene::RNA28SN5;repeat::rRNA,Simple_repeat;gene::RNA45SN2,RNA28SN5,RNA28SN2,LOC100507412;repeat::rRNA,Simple_repeat;gene::RNA45SN1,RN	24	72	13	0	16	10	0	68	21	26
438	0	ncrna gene|ncrna::mgU2-19/30;gene::SCARNA9,CEP295	48	90	68	98	59	70	71	187	53	88
439	0	repeat gene|repeat::tRNA;gene::TOR3A	303	360	57	105	226	313	135	343	318	219
440	0	tRNA repeat|tRNA::tRNA-Cys-GCA-2-4;repeat::tRNA	58	67	63	68	161	310	70	166	157	129
441	0	tRNA repeat|tRNA::tRNA-Cys-GCA-4-1;repeat::tRNA	51	44	37	47	71	117	41	167	142	92
442	0	piRNA repeat gene|piRNA::piR-hsa-32181,piR-hsa-32154,piR-hsa-32201,piR-hsa-32194,piR-hsa-32641,piR-hsa-32252,piR-hsa-32591,piR-hsa-11817,piR-hsa-32280,piR-hsa-32658,piR-hsa-32745,piR-hsa-32213,piR-hsa-32177;repeat::srpRNA;gene::RN7SL2	46	31	21	26	72	91	92	396	204	101
443	0	gene miRNA|gene::MIR654;miRNA::hsa-miR-654-5p,hsa-miR-654-3p	371	372	252	240	374	465	291	254	404	668
444	0	|	117	63	10	19	0	4	0	0	23	20
445	0	gene|gene::UTRN	287	380	182	133	164	782	142	666	767	728
446	0	repeat gene|repeat::SINE;gene::IFIH1	316	194	66	30	37	564	210	568	147	96
447	0	gene ncrna piRNA|gene::SNORD91A,TSR1;piRNA::piR-hsa-23821,piR-hsa-23822,piR-hsa-23823;ncrna::HBII-296A	18	101	49	141	30	22	109	199	58	51
448	0	repeat|repeat::LINE	47	61	63	54	103	136	80	180	241	207
449	0	|	134	202	161	97	207	312	173	226	236	178
450	0	|	40	34	80	62	73	93	43	128	87	84
451	0	ncrna gene|ncrna::U33;gene::RPL13A,SNORD33,RPL13A,RPL13A	46	209	108	35	66	79	35	60	50	82
452	0	ncrna gene|ncrna::HBII-276;gene::SNHG6,SNORD87,SNHG6,SNHG6,SNHG6	9	14	63	91	102	22	70	67	64	87
453	0	repeat|repeat::SINE	4793	1445	3214	2715	3039	2859	2299	2453	3376	3335
454	0	gene ncrna piRNA|gene::SNORD62A,SNORD62B,PRRC2B;piRNA::piR-hsa-28318,piR-hsa-28319;ncrna::U62A;gene::SNORD62A,SNORD62B,PRRC2B;piRNA::piR-hsa-28318,piR-hsa-28319;ncrna::U62B	60	166	158	102	76	62	66	112	42	73
455	0	repeat gene|repeat::DNA;gene::ZC3HAV1	86	96	63	13	113	78	43	53	31	66
456	0	gene miRNA|gene::MIR149,GPC1,LOC100130449;miRNA::hsa-miR-149-5p	1738	2041	1248	1295	1260	2199	842	1214	2390	1959
457	0	gene miRNA|gene::MIR326,ARRB1,ARRB1;miRNA::hsa-miR-326	25	292	37	35	44	67	15	67	84	102
458	0	ncrna gene|ncrna::14q(II-9);gene::SNORD114-9,MEG8	151	196	104	182	54	114	169	256	92	113
459	0	gene|gene::C16orf71	71	109	46	30	58	81	46	71	96	75
460	0	repeat|repeat::SINE	269	1064	340	230	330	698	354	567	1056	683
461	0	repeat|repeat::snRNA;gene::SNORD3B-2,SNORD3B-1;repeat::snRNA;ncrna::U3-2B;gene::SNORD3A;repeat::snRNA;ncrna::U3;gene::SNORD3C;repeat::snRNA;ncrna::U3-3;gene::SNORD3B-2,SNORD3B-1;repeat::snRNA;ncrna::U3-2;gene::ADGRB3;repeat::snRNA;ncrna::U3-2	1308	2545	1446	881	1637	990	1027	1274	749	1304
462	0	gene|gene::ROBO1	18	328	21	44	120	78	45	122	159	100
463	0	repeat miRNA gene|repeat::LINE;miRNA::hsa-miR-493-3p,hsa-miR-493-5p;gene::MIR493	1099	1697	921	745	1192	1158	868	762	908	1583
464	0	gene miRNA|gene::MIR514A1;miRNA::hsa-miR-514a-3p;gene::MIR514A2,MIR514A3;miRNA::hsa-miR-514a-3p;gene::MIR514A2,MIR514A3;miRNA::hsa-miR-514a-3p	475	166	598	228	276	333	231	221	241	259
465	0	repeat gene|repeat::rRNA;repeat::rRNA;gene::MTRNR2L8;repeat::rRNA;gene::MTRNR2L8;repeat::rRNA;gene::MTRNR2L8	10	14	8	9	16	7	11	63	49	17
466	0	gene ncrna piRNA|gene::NOP56,NOP56,NOP56,SNORD110;piRNA::piR-hsa-27283;ncrna::HBII-55	95	265	116	124	132	62	113	128	95	85
467	0	gene miRNA|gene::MIR193BHG,MIR365A,MIR193BHG;miRNA::hsa-miR-365a-3p,hsa-miR-365a-5p	778	429	694	909	908	738	643	610	1110	741
468	0	gene|gene::NADSYN1	150	151	281	299	433	301	268	279	439	339
469	0	gene miRNA|gene::MIR451B,MIR451A;miRNA::hsa-miR-451a	10180	5086	23354	2164	6521	7941	3305	3116	3318	6026
470	0	|	33	23	76	44	13	16	6	17	49	12
471	0	gene|gene::SNRPN,SNRPN,SNRPN,SNRPN,SNRPN,SNRPN,SNRPN,SNRPN,SNRPN,SNRPN,SNRPN,SNRPN,SNRPN,SNHG14	485	136	453	434	374	357	345	259	403	424
472	0	gene miRNA|gene::MIR941-1,DNAJC5;miRNA::hsa-miR-941;gene::MIR941-4,MIR941-3,MIR941-2,DNAJC5,MIR941-5;miRNA::hsa-miR-941;gene::MIR941-2,DNAJC5,MIR941-5,MIR941-4,MIR941-3;miRNA::hsa-miR-941;gene::MIR941-5,MIR941-4,MIR941-3,MIR941-2,MIR941-1,DNAJC5;miRNA::hs	1026	1165	433	688	1295	502	743	337	489	603
473	0	tRNA repeat|tRNA::tRNA-Met-CAT-4-1;repeat::tRNA;tRNA::tRNA-Met-CAT-chr6-167;repeat::tRNA;tRNA::tRNA-Met-CAT-2-1;repeat::tRNA;tRNA::tRNA-Met-CAT-3-2;repeat::tRNA;tRNA::tRNA-Met-CAT-3-1;repeat::tRNA;tRNA::tRNA-Met-CAT-5-1;repeat::tRNA;tRNA::tRNA-Met-CAT-4-2	73	154	31	16	586	438	89	292	314	84
474	0	ncrna gene|ncrna::U47;gene::SNORD47,GAS5,GAS5,GAS5,GAS5,GAS5,GAS5,GAS5,GAS5,GAS5,GAS5,GAS5,GAS5,GAS5,GAS5,GAS5	54	84	99	153	172	42	169	133	96	165
475	0	repeat gene|repeat::SINE;gene::LRRC4C,LRRC4C	426	525	73	33	53	194	121	213	377	359
476	0	|	134	260	68	71	95	309	85	177	318	356
477	0	gene miRNA|gene::MIR338,AATK,MIR3065,AATK;miRNA::hsa-miR-338-3p,hsa-miR-3065-5p,hsa-miR-3065-3p,hsa-miR-338-5p	209	194	172	127	227	272	134	91	370	225
478	0	gene miRNA|gene::CHPF2,CHPF2,MIR671;miRNA::hsa-miR-671-5p,hsa-miR-671-3p	95	229	106	76	129	174	64	120	127	144
479	0	gene miRNA|gene::MIR370,MEG8;miRNA::hsa-miR-370-3p	352	1013	266	203	387	601	237	229	467	537
480	0	gene miRNA piRNA|gene::MIR182;miRNA::hsa-miR-182-5p;piRNA::piR-hsa-26131	40	34	163	43	152	101	40	55	108	95
481	0	ncrna gene|ncrna::U48;gene::C6orf48,C6orf48,C6orf48,C6orf48,SNORD48,C6orf48,C6orf48,C6orf48,C6orf48,C6orf48	219	703	404	940	387	354	735	1534	389	505
482	0	|	88	26	97	106	66	232	71	153	117	111
483	0	|	47	159	63	71	70	271	77	278	549	355
484	0	repeat|repeat::Simple_repeat	1462	521	836	560	840	1334	680	1087	1108	1099
485	0	gene miRNA|gene::MIR194-2HG,MIR194-2,MIR194-2HG,MIR194-2HG;miRNA::hsa-miR-194-5p;gene::MIR194-1,IARS2;miRNA::hsa-miR-194-5p	599	382	288	371	609	658	460	577	858	750
486	0	gene ncrna piRNA|gene::SNHG14,SNORD107,PWARSN;piRNA::piR-hsa-28851;ncrna::HBII-436	60	263	162	629	278	134	538	428	148	321
487	0	repeat|repeat::SINE	70	600	96	40	46	420	43	336	455	335
488	0	gene|gene::EGFL7,EGFL7,EGFL7,EGFL7,EGFL7	16	7	37	0	16	58	3	3	6	9
489	0	gene miRNA|gene::MIR150;miRNA::hsa-miR-150-3p,hsa-miR-150-5p	1181	1342	1160	757	1059	1082	631	505	1846	1161
490	0	gene ncrna piRNA|gene::SNORD51,EEF1B2,EEF1B2,EEF1B2;piRNA::piR-hsa-1823;ncrna::U51	221	504	411	596	221	463	427	800	292	490
491	0	repeat gene|repeat::LINE;gene::LINC01429	340	449	158	127	241	418	241	331	504	419
492	0	gene miRNA|gene::MIR187;miRNA::hsa-miR-187-3p	88	115	23	73	47	154	101	66	176	121
493	0	ncrna gene|ncrna::ACA7;gene::RPL32,RPL32,SNORA7A,RPL32;ncrna::ACA7B;gene::SNORA7B,RPL32P3	76	83	304	61	20	13	31	54	18	101
494	0	|	24	79	33	67	143	41	76	146	211	116
495	0	repeat gene|repeat::scRNA;gene::KRIT1,KRIT1,KRIT1,KRIT1,KRIT1,KRIT1,KRIT1,KRIT1,KRIT1,KRIT1,KRIT1,KRIT1,KRIT1,KRIT1,KRIT1,KRIT1,KRIT1,KRIT1,KRIT1,KRIT1,KRIT1,KRIT1,KRIT1,KRIT1,KRIT1,KRIT1,KRIT1,KRIT1,KRIT1,KRIT1,KRIT1,KRIT1,KRIT1,KRIT1;repeat::scRNA;gene:	117	120	110	65	74	67	59	63	83	118
496	0	repeat miRNA gene|repeat::LINE;miRNA::hsa-miR-576-5p,hsa-miR-576-3p;gene::MIR576,SEC24B,SEC24B,SEC24B,SEC24B,SEC24B	78	187	96	74	124	147	61	96	79	142
497	0	|	30	141	31	18	38	251	40	177	209	226
498	0	|	1665	583	1001	834	1038	1228	820	954	1279	1386
499	0	gene|gene::MTRNR2L8;gene::MTRNR2L8;gene::MTRNR2L2,DHFR,DHFR,DHFR,DHFR;gene::MTRNR2L2,DHFR,DHFR,DHFR,DHFR	16	64	12	4	28	7	21	18	45	23
500	0	ncrna miRNA gene|ncrna::ACA36B;miRNA::hsa-miR-664a-3p,hsa-miR-664a-5p;gene::MIR664A,SNORA36B,RAB3GAP2	501	213	555	600	1065	552	417	351	656	563
501	0	gene ncrna piRNA|gene::CCAR1,CCAR1,CCAR1,SNORD98,CCAR1;piRNA::piR-hsa-515,piR-hsa-32522,piR-hsa-32196,piR-hsa-1944,piR-hsa-32157,piR-hsa-32261,piR-hsa-32588,piR-hsa-317;ncrna::HBII-419	514	795	474	747	634	610	679	737	624	423
502	0	repeat miRNA gene|repeat::DNA;miRNA::hsa-miR-361-5p,hsa-miR-361-3p;gene::CHM,MIR361,CHM	3923	5079	3272	2905	5647	6591	3388	5919	5641	5937
503	0	repeat gene|repeat::LINE;gene::PLA2G1B	2307	692	2295	2822	2061	2338	1863	1438	2343	2112
504	0	repeat|repeat::snRNA	36	73	513	199	46	0	54	65	31	0
505	0	|	487	479	528	1083	702	262	1138	1068	890	688
506	0	gene miRNA|gene::MIR432,RTL1;miRNA::hsa-miR-432-5p	38	98	25	13	55	107	44	32	36	80
507	0	repeat|repeat::SINE	211	120	23	10	16	71	141	84	90	44
508	0	repeat miRNA gene|repeat::DNA;miRNA::hsa-miR-584-5p;gene::MIR584,SH3TC2	341	393	289	147	288	443	256	350	303	330
509	0	ncrna gene|ncrna::14q(II-22);gene::SNORD114-22,MEG8	156	213	105	165	52	118	169	266	59	149
510	0	ncrna repeat gene|ncrna::U8;repeat::snRNA;gene::SNORD118,TMEM107,TMEM107,TMEM107,TMEM107,TMEM107,TMEM107	47	68	378	151	0	36	27	62	28	430
511	0	|	222	424	172	144	113	350	112	222	261	362
512	0	gene|gene::HTR7,HTR7,HTR7	44	75	26	44	29	86	30	116	77	59
513	0	repeat gene|repeat::Simple_repeat;gene::TBC1D8,TBC1D8,TBC1D8	54	134	3	27	40	3	14	23	6	3
514	0	repeat|repeat::SINE	88	246	87	45	101	134	61	137	173	109
515	0	gene ncrna piRNA|gene::LRRC75A-AS1,LRRC75A-AS1,LRRC75A-AS1,LRRC75A-AS1,LRRC75A-AS1,LRRC75A-AS1,LRRC75A-AS1,LRRC75A-AS1,LRRC75A-AS1,LRRC75A-AS1,LRRC75A-AS1,LRRC75A-AS1,LRRC75A-AS1,LRRC75A-AS1,LRRC75A-AS1,LRRC75A-AS1,LRRC75A-AS1,LRRC75A-AS1,SNORD49A,LRRC75A	152	291	359	179	215	154	209	226	134	322
516	0	ncrna gene|ncrna::U26;gene::SNHG1,SNORD26,SNHG1,SNHG1,SNHG1,SNHG1,SNHG1,SNHG1,SNHG1,SNHG1,SNHG1,SNHG1,SNHG1	194	403	612	502	454	314	553	681	269	581
517	0	gene|gene::MYO1B,MYO1B,MYO1B,MYO1B,MYO1B	118	107	174	227	283	210	195	249	306	284
518	0	gene miRNA piRNA|gene::HUWE1,MIRLET7F2;miRNA::hsa-let-7f-5p;gene::MIRLET7F1;miRNA::hsa-let-7f-5p;piRNA::piR-hsa-11360	159381	161944	142326	138112	203100	263556	154495	189536	210490	245307
519	0	gene miRNA|gene::MIRLET7E,SPACA6P-AS,SPACA6;miRNA::hsa-let-7e-5p	11111	10422	9798	9526	12391	15594	9289	12513	12193	14847
520	0	gene miRNA|gene::MIRLET7D,MIRLET7DHG,MIRLET7DHG;miRNA::hsa-let-7d-5p	2142	4345	2388	2539	3763	4655	2625	4237	4391	4797
521	0	gene miRNA|gene::MIRLET7B,MIRLET7BHG,MIRLET7BHG;miRNA::hsa-let-7b-5p	35100	64766	24000	23381	28280	41710	28468	36572	43944	49050
522	0	gene miRNA|gene::MIRLET7A3,MIRLET7BHG,MIRLET7BHG;miRNA::hsa-let-7a-5p;gene::MIRLET7A1;miRNA::hsa-let-7a-5p,hsa-let-7a-3p;piRNA::piR-hsa-11361;gene::MIRLET7A2,MIR100HG,MIR100HG,MIR100HG,MIR100HG,MIR100HG,MIR100HG,MIR100HG,MIR100HG,MIR100HG,MIR100HG,MIR100H	62973	94466	55380	53966	74862	100027	58836	83398	97362	100400
523	0	gene miRNA piRNA|gene::MIR99AHG,MIRLET7C,MIR99AHG,MIR99AHG,MIR99AHG,MIR99AHG,MIR99AHG,MIR99AHG,MIR99AHG,MIR99AHG,MIR99AHG,MIR99AHG,MIR99AHG,MIR99AHG,MIR99AHG;miRNA::hsa-let-7c-5p;piRNA::piR-hsa-11362	15778	31356	11006	13801	18208	27802	13550	19458	23968	26001
524	0	|	18	17	0	4	68	9	54	164	95	49
525	0	gene miRNA|gene::MIR629,TLE3,TLE3,TLE3,TLE3,TLE3,TLE3,TLE3;miRNA::hsa-miR-629-5p	0	330	102	25	76	0	50	130	68	51
526	0	|	104	250	88	41	106	174	75	185	182	114
527	0	repeat gene|repeat::SINE;gene::IL1RAPL2	152	320	164	84	145	521	138	605	247	174
528	0	repeat gene|repeat::SINE;gene::LAS1L,LAS1L,LAS1L;repeat::SINE;miRNA::hsa-miR-378g;gene::MIR378G,SLC44A3-AS1;repeat::SINE;miRNA::hsa-miR-378g;gene::KCNK3;repeat::SINE;miRNA::hsa-miR-378g;gene::MPC2,MPC2,MPC2	1614	3927	2076	1178	1310	2415	1063	2369	2168	1860
529	0	|	15	113	0	0	28	9	0	0	131	97
530	0	tRNA repeat|tRNA::tRNA-Leu-CAA-1-1;repeat::tRNA	118	148	72	39	220	234	112	180	205	101
531	0	tRNA repeat|tRNA::tRNA-Leu-CAA-4-1;repeat::tRNA	250	148	104	64	83	95	119	112	172	149
532	0	gene miRNA|gene::ELMO3,MIR328;miRNA::hsa-miR-328-3p	925	1675	832	883	1108	1818	924	2022	1862	1785
533	0	repeat miRNA gene|repeat::Simple_repeat;miRNA::hsa-miR-212-3p,hsa-miR-212-5p;gene::MIR212	16	25	42	26	47	19	22	49	57	51
534	0	gene miRNA|gene::DALRD3,MIR425;miRNA::hsa-miR-425-5p,hsa-miR-425-3p	1391	2217	905	645	785	990	565	830	886	1066
535	0	gene|gene::RNU12	42	64	109	104	88	87	89	82	92	106
536	0	gene|gene::SMIM20	489	559	751	947	833	750	611	707	1519	1004
537	0	gene miRNA|gene::CLCN5,MIR362,CLCN5,CLCN5;miRNA::hsa-miR-362-5p,hsa-miR-362-3p	425	553	311	480	479	451	496	465	632	492
538	0	|ncrna::U3-4;repeat::snRNA;gene::SNORD3D;ncrna::U3-2;repeat::snRNA;gene::SNORD3B-2,SNORD3B-1;ncrna::U3-3;repeat::snRNA;gene::SNORD3C;ncrna::U3;repeat::snRNA;gene::SNORD3A;ncrna::U3-2B;repeat::snRNA;gene::SNORD3B-2,SNORD3B-1	96	323	43	47	136	186	76	248	118	166
539	0	repeat gene|repeat::snRNA;gene::SNORD14C,HSPA8,HSPA8	27	60	144	30	7	7	37	36	24	93
540	0	gene miRNA|gene::MIR181A1,MIR181A1HG;miRNA::hsa-miR-181a-5p,hsa-miR-181a-3p;gene::NR6A1,MIR181A2,MIR181A2HG,NR6A1,NR6A1;miRNA::hsa-miR-181a-5p,hsa-miR-181a-2-3p	16245	61931	19067	22004	33151	38368	21556	32581	36431	35018
541	0	ncrna gene|ncrna::U95;gene::SNORD95,RACK1	541	1144	443	398	137	243	398	1233	167	249
542	0	ncrna gene|ncrna::U102;gene::SNORD102,RPL21	97	227	134	94	92	50	114	67	89	154
543	0	repeat miRNA gene|repeat::LINE;miRNA::hsa-miR-3909;gene::MIR3909,TOM1,TOM1,TOM1,TOM1,TOM1,TOM1	93	101	103	77	140	152	79	146	140	159
544	0	|	178	432	139	101	182	396	147	327	316	502
545	0	ncrna gene|ncrna::HBII-99B;gene::SNORD12B,ZFAS1,ZFAS1,ZFAS1,ZFAS1,ZFAS1	46	118	115	91	137	65	142	87	100	136
546	0	ncrna gene|ncrna::U29;gene::SNORD29,SNHG1,SNHG1,SNHG1,SNHG1,SNHG1,SNHG1,SNHG1,SNHG1,SNHG1,SNHG1,SNHG1,SNHG1	21	17	52	56	79	33	73	67	43	58
547	0	repeat|repeat::LINE	1554	334	1611	1804	1257	1294	1164	877	1372	1002
548	0	gene miRNA|gene::ARPP21,ARPP21,ARPP21,MIR128-2;miRNA::hsa-miR-128-3p;gene::R3HDM1,R3HDM1,R3HDM1,R3HDM1,MIR128-1,R3HDM1,R3HDM1;miRNA::hsa-miR-128-3p,hsa-miR-128-1-5p	1849	1666	2050	1418	2494	3033	1181	2332	2188	3149
549	0	repeat miRNA gene|repeat::LINE,LINE;miRNA::hsa-miR-28-5p,hsa-miR-28-3p;gene::MIR28,LPP,LPP,LPP	9165	13879	9348	8483	13689	11792	8989	11941	12943	12803
550	0	gene miRNA|gene::MIR103B2,MIR103A2,PANK2,PANK2,PANK2,PANK2,PANK2,PANK2;miRNA::hsa-miR-103a-2-5p,hsa-miR-103a-3p,hsa-miR-103b;gene::MIR103A1,MIR103B1,PANK3;miRNA::hsa-miR-103b,hsa-miR-103a-3p	10993	27150	15618	9399	29001	24425	13179	22213	18730	20762
551	0	gene miRNA|gene::PANK1,MIR107,PANK1,PANK1;miRNA::hsa-miR-107	294	536	483	581	1201	870	489	1034	1009	932
552	0	gene miRNA|gene::MIR190A,TLN2;miRNA::hsa-miR-190a-5p,hsa-miR-190a-3p	1121	657	780	878	863	468	613	633	739	296
553	0	repeat miRNA gene|repeat::SINE;miRNA::hsa-miR-378i;gene::MIR378I	174	359	216	89	104	236	94	211	209	198
554	0	gene miRNA|gene::MIR628,CCPG1,CCPG1,CCPG1,CCPG1,DNAAF4-CCPG1;miRNA::hsa-miR-628-5p,hsa-miR-628-3p	63	29	67	81	136	71	56	78	74	86
555	0	gene|gene::LIG3,LIG3	12	74	17	94	8	74	91	76	296	134
556	0	ncrna gene|ncrna::U44;gene::GAS5,GAS5,GAS5,SNORD44,GAS5,GAS5,GAS5,GAS5,GAS5,GAS5,GAS5,GAS5,GAS5,GAS5,GAS5,GAS5	98	215	228	279	246	170	366	235	171	264
557	0	gene miRNA|gene::MIR193B,MIR193BHG,MIR193BHG;miRNA::hsa-miR-193b-5p,hsa-miR-193b-3p	263	755	185	138	256	155	133	196	325	253
558	0	gene miRNA|gene::MIR146B;miRNA::hsa-miR-146b-5p,hsa-miR-146b-3p	4305	9135	3343	2609	7822	7391	2894	4960	4253	5576
559	0	repeat gene|repeat::snRNA;gene::RNU5B-1	6	93	36	60	68	19	71	206	68	81
560	0	repeat|repeat::Satellite;repeat::Satellite;repeat::Satellite;repeat::Satellite;repeat::Satellite;miRNA::hsa-miR-1299;gene::MIR1299;repeat::Satellite;miRNA::hsa-miR-1299;gene::MIR1299;repeat::Satellite;miRNA::hsa-miR-1299;gene::MIR1299;repeat::Satellite;mi	1260	3	9	73	5	25	190	6	78	185
561	0	|	675	1009	402	421	1050	399	732	1814	1919	1088
562	0	|	2148	2271	1081	331	2077	946	1085	3508	3029	1995
563	0	|	166	221	119	149	142	341	352	362	608	403
564	0	gene ncrna piRNA|gene::SNORD6,TAF1D,TAF1D;piRNA::piR-hsa-1338;ncrna::mgh28S-2411	34	175	40	101	47	21	82	121	26	47
565	0	gene|gene::CFAP45	3	108	3	0	12	9	0	36	41	0
566	0	repeat|repeat::LTR	199	454	224	83	219	346	156	342	318	265
567	0	|	141	128	88	76	109	61	166	584	144	158
568	0	tRNA repeat|tRNA::tRNA-Glu-TTC-8-1;repeat::tRNA	228	965	372	221	54	45	178	348	101	471
569	0	tRNA repeat|tRNA::tRNA-Glu-TTC-4-2;repeat::tRNA;tRNA::tRNA-Glu-TTC-4-2;repeat::tRNA;tRNA::tRNA-Glu-TTC-3-1;repeat::tRNA;tRNA::tRNA-Glu-TTC-chr1-127;repeat::tRNA;gene::LOC101929798;tRNA::tRNA-Glu-TTC-chr1-138;repeat::tRNA;gene::LINC01783	156	719	270	206	36	34	138	194	103	385
570	0	repeat|repeat::tRNA	2041	5895	2257	1970	738	464	1353	3136	855	3110
571	0	|tRNA::tRNA-Glu-CTC-2-1;repeat::tRNA;piRNA::piR-hsa-24672,piR-hsa-23289;tRNA::tRNA-Glu-CTC-1-2;repeat::tRNA;piRNA::piR-hsa-23289;tRNA::tRNA-Glu-CTC-1-3;repeat::tRNA;piRNA::piR-hsa-23289;tRNA::tRNA-Glu-CTC-1-6;repeat::tRNA;piRNA::piR-hsa-24672,piR-hsa-2328	36501	153869	45176	34963	5779	6319	33193	63383	11455	50882
572	0	repeat gene|repeat::tRNA;gene::HSD17B4,HSD17B4,HSD17B4,HSD17B4,HSD17B4;repeat::tRNA;gene::HSD17B4,HSD17B4,HSD17B4,HSD17B4,HSD17B4;repeat::tRNA,LINE;gene::LINC00841,LINC00841	22	1466	197	172	6	25	82	107	106	374
573	0	repeat|repeat::tRNA	570	2005	856	516	93	73	423	780	180	785
574	0	repeat|repeat::snRNA	20	32	20	48	46	58	22	162	94	35
575	0	gene miRNA|gene::MIR136,RTL1;miRNA::hsa-miR-136-3p,hsa-miR-136-5p	373	1383	419	411	662	511	465	499	1008	1123
576	0	gene miRNA|gene::MIR33A,SREBF2,SREBF2;miRNA::hsa-miR-33a-5p,hsa-miR-33a-3p	71	32	71	60	172	72	50	52	84	78
577	0	tRNA repeat piRNA|tRNA::tRNA-Tyr-GTA-2-1;repeat::tRNA;piRNA::piR-hsa-6840,piR-hsa-6839,piR-hsa-6841,piR-hsa-4947,piR-hsa-6842,piR-hsa-24143,piR-hsa-7239,piR-hsa-23574	20	37	18	8	36	30	6	30	14	19
578	0	repeat gene|repeat::SINE,SINE;gene::MGAT5	293	363	240	255	267	361	234	431	612	592
579	0	repeat|repeat::SINE	855	1400	353	174	284	511	259	578	898	775
580	0	repeat miRNA gene|repeat::Low_complexity;miRNA::hsa-miR-483-5p,hsa-miR-483-3p;gene::MIR483,IGF2,IGF2,IGF2,INS-IGF2,IGF2,IGF2	238	379	249	191	389	488	178	337	371	672
581	0	gene|gene::TFAP4	546	333	523	623	582	560	681	478	1252	636
582	0	gene miRNA|gene::MIR660,CLCN5,CLCN5,CLCN5;miRNA::hsa-miR-660-5p	227	395	363	562	808	700	577	680	1062	786
583	0	tRNA repeat|tRNA::tRNA-Pro-TGG-3-4;repeat::tRNA;tRNA::tRNA-Pro-TGG-3-5;repeat::tRNA	79	375	77	43	286	183	120	231	160	120
584	0	gene miRNA|gene::MIR208B,MYH7;miRNA::hsa-miR-208b-3p,hsa-miR-208b-5p	2242	6423	2202	3530	4286	2931	3404	3431	5932	4700
585	0	repeat gene|repeat::SINE;repeat::SINE;repeat::SINE;gene::LOC101929710	254	447	256	125	245	392	220	282	427	282
586	0	repeat gene|repeat::LINE;gene::PTPRD,PTPRD,PTPRD,PTPRD,PTPRD,PTPRD	101	265	161	221	131	248	219	314	533	310
587	0	gene miRNA|gene::MIR376C;miRNA::hsa-miR-376c-3p,hsa-miR-376c-5p	97	310	40	87	95	103	106	62	175	151
588	0	gene miRNA|gene::MIR381HG,MIR487B;miRNA::hsa-miR-487b-3p	104	221	92	114	175	192	175	125	197	234
589	0	repeat gene|repeat::rRNA;gene::RNA28SN5,RNA28SN1,RNA28SN2,RNA45SN5,RNA45SN1;repeat::rRNA;gene::RNA28SN5,RNA28SN1,RNA28SN2,RNA45SN5,RNA45SN1;repeat::rRNA;gene::RNA45SN2,RNA28SN5,RNA28SN2,LOC100507412;repeat::rRNA;gene::RNA45SN3,RNA28SN3,RNA28SN5,LOC1005074	1963	15068	4182	814	2372	1013	1387	5354	3501	6004
590	0	repeat gene|repeat::rRNA;gene::RNA28SN2,LOC100507412,RNA45SN2,RNA28SN5;repeat::rRNA;gene::RNA28SN2,LOC100507412,RNA45SN2,RNA28SN5;repeat::rRNA;gene::RNA45SN5,RNA45SN1,RNA28SN5,RNA28SN1,RNA28SN2;repeat::rRNA;gene::RNA45SN3,RNA28SN3,RNA28SN5,LOC100507412;re	18214	24554	10920	5615	13744	9052	6394	24921	18174	21059
591	0	|	84	46	15	43	64	17	43	50	105	96
592	0	repeat gene|repeat::SINE;gene::TTBK1;repeat::SINE;gene::KCNU1,KCNU1	113	274	130	61	110	170	99	148	169	134
593	0	gene miRNA|gene::MIR22HG,MIR22HG,MIR22HG,MIR22,MIR22HG;miRNA::hsa-miR-22-5p,hsa-miR-22-3p	9412	25959	5800	8198	11414	12307	10039	11345	21168	13709
594	0	gene miRNA|gene::MIR744,MAP2K4,MAP2K4;miRNA::hsa-miR-744-5p	221	348	139	131	353	328	148	328	257	311
595	0	gene miRNA|gene::DNM3OS,MIR3120,MIR214,DNM3OS,DNM3,DNM3,DNM3,DNM3,DNM3;miRNA::hsa-miR-214-3p,hsa-miR-3120-3p,hsa-miR-3120-5p,hsa-miR-214-5p	1907	2005	809	917	1183	1678	1158	1030	1909	1774
596	0	repeat gene|repeat::rRNA;gene::RNA28SN5,RNA28SN2,LOC100507412,RNA45SN2;repeat::rRNA;gene::RNA28SN5,RNA28SN2,LOC100507412,RNA45SN2;repeat::rRNA;gene::RNA28SN5;repeat::rRNA;gene::RNA28SN5;repeat::rRNA;gene::RNA28SN5;repeat::rRNA;gene::RNA45SN1,RNA28SN5,RNA2	17	280	10	3	258	91	55	498	334	265
597	0	tRNA repeat piRNA|tRNA::tRNA-SeC-TCA-1-1;repeat::tRNA;piRNA::piR-hsa-27616	55	410	78	48	45	21	30	144	52	119
598	0	gene miRNA|gene::MIR1287,PYROXD2;miRNA::hsa-miR-1287-5p,hsa-miR-1287-3p	135	506	241	271	427	570	273	447	373	452
599	0	repeat gene|repeat::snRNA;gene::RNVU1-18,RNU1-3,RNU1-4,RNU1-2,RNU1-1;repeat::snRNA;gene::RNVU1-18,RNU1-3,RNU1-4,RNU1-2,RNU1-1;repeat::snRNA;gene::RNVU1-18,RNU1-3,RNU1-4,RNU1-2,RNU1-1;repeat::snRNA;gene::RNVU1-18,RNU1-3,RNU1-4,RNU1-2,RNU1-1;repeat::snRNA;g	472	969	1386	438	271	230	334	709	612	1926
600	0	repeat|repeat::LINE;repeat::LINE	11	82	3	3	3	192	3	146	47	39
