# Supplementary material for: Sexual difference of small RNA expression in Tetralogy of Fallot
Source: Sci Rep. 2018 Aug 27;8:12847. doi: 10.1038/s41598-018-31243-6 (PMC6110777; doi:10.1038/s41598-018-31243-6)
Supplement: Supplementary file 3 — Dataset 2 [file 41598_2018_31243_MOESM3_ESM.csv]

cluster_id	baseMean	log2FoldChange	lfcSE	stat	pvalue	padj	annotation
8	70.86606385	1.692738507	0.732674487	2.310355468	0.020868482	0.618223919	NA
38	1981.468148	-0.511201375	0.244926122	-2.087165598	0.036873168	0.620374299	gene miRNA|gene::MIR497HG,MIR195;miRNA::hsa-miR-195-5p,hsa-miR-195-3p
50	678.7944668	-1.019271665	0.36498029	-2.792675913	0.005227404	0.36576827	repeat miRNA gene|repeat::DNA;miRNA::hsa-miR-224-5p;gene::MIR224,GABRE
70	2152.343348	-0.992416031	0.438694338	-2.262203872	0.02368481	0.618223919	repeat|repeat::tRNA
82	794.756889	-0.579868062	0.276738776	-2.095362529	0.036138778	0.620374299	gene miRNA|gene::MIR424;miRNA::hsa-miR-424-5p,hsa-miR-424-3p
85	205.135272	1.254524286	0.572162985	2.192599517	0.028336246	0.618223919	gene ncrna|ncrna::HBII-85-16;gene::SNORD116-16,SNHG14;ncrna::HBII-85-17;gene::SNORD116-19,SNORD116-17,SNHG14;ncrna::HBII-85-18;gene::SNORD116-18,SNHG14;ncrna::HBII-85-19;gene::SNORD116-19,SNORD116-17,SNHG14;piRNA::piR-hsa-14029,piR-hsa-11374;ncrna::HBII-8
86	66.06230024	1.710709849	0.771614895	2.217051357	0.026619582	0.618223919	ncrna gene|ncrna::HBII-85-24;gene::SNORD116-24,SNHG14
94	553.3782424	-0.587892818	0.275646585	-2.132777439	0.032942988	0.620374299	gene miRNA|gene::MIR450A1;miRNA::hsa-miR-450a-5p,hsa-miR-450a-1-3p;gene::MIR450A2;miRNA::hsa-miR-450a-5p,hsa-miR-450a-2-3p
106	128.3106501	-0.649153032	0.315313271	-2.058755819	0.039517636	0.620374299	gene miRNA|gene::MIR421,FTX;miRNA::hsa-miR-421
128	28.22110282	2.06473718	0.725748208	2.844977304	0.004441459	0.36576827	tRNA repeat|tRNA::tRNA-Arg-CCG-2-1;repeat::tRNA
151	161.7178794	1.78035818	0.705704395	2.522810108	0.011642125	0.52926891	repeat gene|repeat::rRNA;gene::RNA28SN5,RNA28SN1,RNA28SN2,RNA45SN5,RNA45SN1;repeat::rRNA;gene::RNA28SN5,RNA28SN1,RNA28SN2,RNA45SN5,RNA45SN1;repeat::rRNA;gene::RNA28SN5,RNA28SN1,RNA28SN2,RNA45SN5,RNA45SN1;repeat::rRNA;gene::RNA28SN5,LOC100507412,RNA45SN3,R
163	37.30978079	1.586570767	0.62207127	2.550464624	0.010757944	0.52926891	ncrna gene|ncrna::ACA53;gene::SNORA53,SLC25A3,SLC25A3,SLC25A3
178	192.1538941	-1.653098732	0.626392587	-2.639077737	0.008313192	0.446645111	repeat|repeat::LTR
180	704.2124521	-1.186897271	0.477588246	-2.485189451	0.012948251	0.546601149	gene|gene::LINC00320,LINC00320,LINC00320,LINC00320
196	396.2994928	-0.815261107	0.308697951	-2.640967018	0.008266977	0.446645111	gene miRNA|gene::MIR450B;miRNA::hsa-miR-450b-5p
212	51.80259353	1.258597507	0.613022665	2.053101099	0.040062773	0.620374299	repeat|repeat::scRNA
242	3766403.813	-0.825303758	0.359695436	-2.294451571	0.021764574	0.618223919	gene miRNA|gene::MIR1-1,MIR1-1HG,MIR1-1HG;miRNA::hsa-miR-1-3p,hsa-miR-1-5p;gene::MIR133A1HG,MIR1-2,MIB1;miRNA::hsa-miR-1-3p
247	11733.24463	-0.720743947	0.35147475	-2.050627954	0.040303192	0.620374299	NA
258	30211.30655	-0.550728996	0.280958252	-1.960180884	0.049974652	0.680432432	gene miRNA|gene::CARMN,CARMN,MIR145;miRNA::hsa-miR-145-5p,hsa-miR-145-3p
264	263.0648262	1.123944875	0.546858172	2.055276728	0.039852284	0.620374299	|tRNA::tRNA-iMet-CAT-1-6;repeat::tRNA;piRNA::piR-hsa-23679,piR-hsa-23588,piR-hsa-1100,piR-hsa-12485,piR-hsa-27400,piR-hsa-28116,piR-hsa-27399,piR-hsa-13893,piR-hsa-27398;tRNA::tRNA-iMet-CAT-1-3;repeat::tRNA;piRNA::piR-hsa-23679,piR-hsa-23588,piR-hsa-1100,
265	382.7747041	-0.956209997	0.299930238	-3.188108025	0.00143207	0.272854794	gene miRNA|gene::MEST,MEST,MIR335,MEST,MEST,MEST,MEST;miRNA::hsa-miR-335-5p,hsa-miR-335-3p
266	164.672767	-1.686332918	0.697900428	-2.416294433	0.015679377	0.592978148	NA
298	1922.312113	1.157384018	0.338749131	3.416640552	0.000633989	0.187343831	piRNA gene|piRNA::piR-hsa-20266;gene::KIAA0825,KIAA0825;piRNA::piR-hsa-20266;gene::KIAA0825,KIAA0825
356	759.6474267	-0.595973301	0.287068909	-2.076063556	0.037888073	0.620374299	gene miRNA|gene::SKA2,MIR454,SKA2,SKA2;miRNA::hsa-miR-454-5p,hsa-miR-454-3p
373	116.6326075	0.79202227	0.367328646	2.156167993	0.03107055	0.618223919	repeat gene|repeat::SINE;gene::LINC02026
378	2033.903524	0.69449082	0.309024144	2.247367504	0.02461655	0.618223919	repeat gene|repeat::SINE;gene::ZNF521,ZNF521
379	9879.085392	0.714891864	0.349725173	2.044153295	0.040938406	0.620374299	repeat gene|repeat::SINE;gene::SAMD4A,SAMD4A
382	249.6582501	0.772920629	0.355342896	2.17514023	0.02961961	0.618223919	repeat gene|repeat::SINE;gene::RORA
383	1808.232386	0.727002595	0.32832151	2.214300837	0.026808091	0.618223919	repeat miRNA gene|repeat::SINE;miRNA::hsa-miR-378d;gene::MIR378D2;repeat::SINE;miRNA::hsa-miR-378d;gene::MIR378D1;repeat::SINE;miRNA::hsa-miR-378d;gene::GPC3,GPC3,GPC3,GPC3
384	194.743148	1.351426896	0.622221568	2.171938365	0.029860312	0.618223919	repeat|repeat::SINE;repeat::SINE
400	28005.82021	0.862260283	0.300569138	2.868758542	0.004120863	0.36576827	repeat gene|repeat::rRNA;gene::RNA45SN3,RNA18SN5,RNA18SN1,RNA18SN4,RNA18SN2,RNA18SN3,RNA28SN5,LOC100507412;repeat::rRNA;gene::RNA45SN3,RNA18SN5,RNA18SN1,RNA18SN4,RNA18SN2,RNA18SN3,RNA28SN5,LOC100507412;repeat::rRNA;gene::RNA45SN3,RNA18SN5,RNA18SN1,RNA18SN
407	3120.271815	0.914245378	0.407763222	2.242098674	0.024954996	0.618223919	repeat gene|repeat::rRNA;gene::RNA28SN1,RNA28SN2,RNA45SN5,RNA45SN1,RNA28SN5;repeat::rRNA;gene::RNA28SN5,RNA28SN2,LOC100507412,RNA45SN2;repeat::rRNA;gene::RNA28SN5,RNA28SN2,LOC100507412,RNA45SN2;repeat::rRNA;gene::RNA45SN3,RNA28SN3,RNA28SN5,LOC100507412;re
421	231.9355271	1.142622632	0.530910131	2.152195946	0.031381925	0.618223919	repeat miRNA gene|repeat::SINE;miRNA::hsa-miR-378b;gene::MIR378B,ATP2B2,ATP2B2,ATP2B2,ATP2B2
457	66.87815483	1.246950546	0.554464402	2.248928048	0.024517074	0.618223919	gene miRNA|gene::MIR326,ARRB1,ARRB1;miRNA::hsa-miR-326
472	730.3722478	-0.888819904	0.369157901	-2.407695739	0.016053554	0.592978148	gene miRNA|gene::MIR941-1,DNAJC5;miRNA::hsa-miR-941;gene::MIR941-4,MIR941-3,MIR941-2,DNAJC5,MIR941-5;miRNA::hsa-miR-941;gene::MIR941-2,DNAJC5,MIR941-5,MIR941-4,MIR941-3;miRNA::hsa-miR-941;gene::MIR941-5,MIR941-4,MIR941-3,MIR941-2,MIR941-1,DNAJC5;miRNA::hs
487	211.559887	1.2468705	0.613538823	2.032260149	0.042127327	0.62243125	repeat|repeat::SINE
560	210.6123652	-3.037437006	1.396678372	-2.174757673	0.02964828	0.618223919	repeat|repeat::Satellite;repeat::Satellite;repeat::Satellite;repeat::Satellite;repeat::Satellite;miRNA::hsa-miR-1299;gene::MIR1299;repeat::Satellite;miRNA::hsa-miR-1299;gene::MIR1299;repeat::Satellite;miRNA::hsa-miR-1299;gene::MIR1299;repeat::Satellite;mi
572	218.7176315	2.287106322	0.813830721	2.810297356	0.004949575	0.36576827	repeat gene|repeat::tRNA;gene::HSD17B4,HSD17B4,HSD17B4,HSD17B4,HSD17B4;repeat::tRNA;gene::HSD17B4,HSD17B4,HSD17B4,HSD17B4,HSD17B4;repeat::tRNA,LINE;gene::LINC00841,LINC00841
589	3692.653216	1.775514868	0.405234118	4.381454542	1.18E-05	0.006967278	repeat gene|repeat::rRNA;gene::RNA28SN5,RNA28SN1,RNA28SN2,RNA45SN5,RNA45SN1;repeat::rRNA;gene::RNA28SN5,RNA28SN1,RNA28SN2,RNA45SN5,RNA45SN1;repeat::rRNA;gene::RNA45SN2,RNA28SN5,RNA28SN2,LOC100507412;repeat::rRNA;gene::RNA45SN3,RNA28SN3,RNA28SN5,LOC1005074
597	88.99745879	1.550666763	0.559389108	2.772071784	0.005570075	0.36576827	tRNA repeat piRNA|tRNA::tRNA-SeC-TCA-1-1;repeat::tRNA;piRNA::piR-hsa-27616
599	704.5079811	1.32585963	0.42579649	3.1138341	0.001846733	0.272854794	repeat gene|repeat::snRNA;gene::RNVU1-18,RNU1-3,RNU1-4,RNU1-2,RNU1-1;repeat::snRNA;gene::RNVU1-18,RNU1-3,RNU1-4,RNU1-2,RNU1-1;repeat::snRNA;gene::RNVU1-18,RNU1-3,RNU1-4,RNU1-2,RNU1-1;repeat::snRNA;gene::RNVU1-18,RNU1-3,RNU1-4,RNU1-2,RNU1-1;repeat::snRNA;g
