# Supplementary material for: Sexual difference of small RNA expression in Tetralogy of Fallot
Source: Sci Rep. 2018 Aug 27;8:12847. doi: 10.1038/s41598-018-31243-6 (PMC6110777; doi:10.1038/s41598-018-31243-6)
Supplement: Supplementary file 4 — Dataset 3 [file 41598_2018_31243_MOESM4_ESM.csv]

IsomiR_id	baseMean	log2FoldChange	lfcSE	stat	pvalue	padj
hsa-let-7g-3p.iso.t5:0	4.29760772	-2.579662457	1.042510414	-2.474471643	0.013343341	0.999161982
hsa-miR-101-3p.ref.t5:0	12096.22152	-0.835963331	0.341709633	-2.4464143	0.014428509	0.999161982
hsa-miR-103a-3p.iso.t5:agc	9.498074079	3.484721075	1.461816591	2.3838292	0.017133552	0.999161982
hsa-miR-125a-3p.iso.t5:a	1.552246662	4.102617857	1.657862505	2.474643009	0.013336941	0.999161982
hsa-miR-1299.ref.t5:0	126.6163076	2.778262443	1.317623068	2.108541137	0.034984208	0.999161982
hsa-miR-1323.iso.t5:0	1.511431664	-4.043228858	1.645484259	-2.457166537	0.014003775	0.999161982
hsa-miR-142-3p.iso.t5:0	58.05691852	-0.953503379	0.350101208	-2.72350782	0.006459269	0.999161982
hsa-miR-142-3p.iso.t5:t	74.24941382	-1.199389911	0.393505267	-3.047964061	0.002303975	0.999161982
hsa-miR-142-3p.ref.t5:0	31.29073826	-1.191159413	0.438452551	-2.71673505	0.006592936	0.999161982
hsa-miR-187-3p.iso.t5:t	8.79650474	1.791708157	0.640652176	2.796694095	0.005162839	0.999161982
hsa-miR-19a-3p.iso.t5:0	106.4305762	-0.718079932	0.34071239	-2.107583854	0.035067001	0.999161982
hsa-miR-19b-3p.iso.t5:0	757.7075944	-0.81949459	0.371535827	-2.205694664	0.027405386	0.999161982
hsa-miR-21-3p.iso.t5:0	42.70052783	-1.235830275	0.514884572	-2.400208399	0.01638574	0.999161982
hsa-miR-23b-3p.iso.t5:atc	42.70725503	1.824559011	0.57808933	3.156188703	0.001598454	0.999161982
hsa-miR-302a-5p.iso.t5:act	393.3300501	0.78538398	0.300982307	2.609402483	0.009070049	0.999161982
hsa-miR-30a-3p.iso.t5:c	929.0285232	0.415351629	0.20403342	2.035703895	0.041780098	0.999161982
hsa-miR-30a-5p.ref.t5:0	29478.41327	-0.831360158	0.395133658	-2.10399732	0.035378681	0.999161982
hsa-miR-30b-5p.iso.t5:tg	11.02443685	1.812695259	0.789140368	2.297050476	0.02161589	0.999161982
hsa-miR-30c-5p.iso.t5:tg	4.695494361	2.159680155	1.039299308	2.078015582	0.037707924	0.999161982
hsa-miR-30d-5p.iso.t5:tg	14.79224344	1.485238202	0.712264435	2.08523426	0.037048041	0.999161982
hsa-miR-30e-5p.ref.t5:0	6724.024961	-0.898927158	0.367310407	-2.44732287	0.014392185	0.999161982
hsa-miR-324-5p.ref.t5:0	44.30530868	-0.710827976	0.347304296	-2.046700785	0.040687472	0.999161982
hsa-miR-335-3p.iso.t5:0	54.09093371	0.889763191	0.364194126	2.443101433	0.014561644	0.999161982
hsa-miR-3687.iso.t5:cc	2.064335496	-3.168544717	1.494194345	-2.12057068	0.033957948	0.999161982
hsa-miR-3687.ref.t5:0	1.250040323	-3.767102408	1.895787535	-1.987091031	0.04691231	0.999161982
hsa-miR-381-3p.iso.t5:0	241.506744	-0.785850694	0.391711392	-2.006198212	0.044835105	0.999161982
hsa-miR-381-3p.iso.t5:t	2.62170639	-3.611461441	1.435756967	-2.515371003	0.011890718	0.999161982
hsa-miR-381-3p.ref.t5:0	3837.01495	-0.930607079	0.407615003	-2.283054039	0.022427185	0.999161982
hsa-miR-3928-3p.iso.t5:0	1.978784968	4.459326305	1.424046851	3.131446344	0.001739476	0.999161982
hsa-miR-490-3p.ref.t5:0	306.1307662	-1.084217346	0.449272688	-2.413272328	0.015810002	0.999161982
hsa-miR-526b-5p.ref.t5:0	2.240747236	-3.259514299	1.503142679	-2.168466337	0.030123223	0.999161982
hsa-miR-660-5p.iso.t5:t	1.206361296	3.760318093	1.732293932	2.170715965	0.02995265	0.999161982
hsa-miR-99b-5p.iso.t5:ca	2.412347624	2.954074048	1.471369745	2.007703405	0.044674819	0.999161982
