# Supplementary material for: Sexual difference of small RNA expression in Tetralogy of Fallot
Source: Sci Rep. 2018 Aug 27;8:12847. doi: 10.1038/s41598-018-31243-6 (PMC6110777; doi:10.1038/s41598-018-31243-6)
Supplement: Supplementary file 5 — Dataset 4 [file 41598_2018_31243_MOESM5_ESM.csv]

tof1		tof2		tof3		tof4		tof6		tof7		tof9		tof12		tof13		tof14
novel-337	TCGTACGACTCTTAGCGGTG	novel-148	CACGTCTGATCTGAGGTCGCG	novel-61	CGCGACCTCAGATCAGACGTG	novel-1002	CTGCTGTGATGACATTCCAATT	novel-84	CGCGACCTCAGATCAGACGTGG	novel-14	TCTCAGTAGTAAGATGACATCACTTGA	novel-7	TCTCAGTAGTAAGATGACATCACTTGA	novel-26	CGCGACCTCAGATCAGACG	novel-438	CGCGACCTCAGATCAGACGTG	novel-1172	CGGATGGAGGCGTGGGT
novel-636	CTGCTGTGATGACATTCCAATT	novel-547	AAGTTTCTCTGAACGTGTAGAG	novel-542	GGCTGGTCCGATGGTAGTGGGTT	novel-900	TTTTTGCTGGAACATTTCTGGA	novel-900	CTGCTGTGATGACATTCCAAT	novel-15	GCCACGTCTGATCTGAGGTCGCG	novel-15	GCCACGTCTGATCTGAGGTCGCG	novel-780	TTTTTGCTGGAACATTTCTGGA	novel-784	TTTTTGCTGGAACATTTCTGGT	novel-593	TTTTTGCTGGAACATTTCTGGT
novel-466	TTTTTGCTGGAACATTTCTGG	novel-981	TTTTTGCTGGAACATTTCTGG	novel-638	TTTTTGCTGGAACATTTCTGG	novel-210	ACCCACTACCATCGGACCAGCC	novel-1027	TTTTTGCTGGAACATTTCTGG	novel-1141	AAGTTTCTCTGAACGTGTAGAG	novel-328	TTTTTGCTGGAACATTTCTGGA	novel-179	GGCTGGTCCGATGGTAGTGGGTT	novel-662	TCGGTCGGGCTGGGGCGCGA	novel-108	AACTCACTACCATCGGACCAGCC
novel-406	GGTGCACCGTTCCTGGAAGTA	novel-36	AATCAGATTTCAGAGTCTCAACAGCAAG	novel-634	GTGTAGAATAAGTGGGAGGCCC	novel-955	TCGGTCGGGCTGGGGCGCGAA	novel-59	GGCTGGTCCGATGGTAGTGGGTT	novel-1018	TTTTTGCTGGAACATTTCTGGA	novel-729	CTGCTGTGATGACATTCCAATT	novel-1217	ATGGTGGCAGCGGTGGGAT	novel-227	GATTTCAGCACCGACACTCAGATGG	novel-65	ATCACTGATGTCTCCATGTCTCTGAGC
novel-500	AGTTACTAATTCATGATCTGGC	novel-263	ACCACTCAGACCGCGTTCTCTCC	novel-639	ACCACTCAGACCGCGTTCTCTCC	novel-538	AGTTACTAATTCATGATCTGGCA	novel-338	ACCACTCAGACCGCGTTCTCTCC	novel-132	ATCACTGATGTCTCCATGTCTCTGAGC	novel-29	GGAGGTGATGAACTGTCTGAGCCTGACC	novel-47	ATCACTGATGTCTCCATGTCTCTGAGC	novel-562	TGTGCATTTCTCTCCCTTCTAGT	novel-314	ACCACTCAGACCGCGTTCTCTCCC
novel-599	ACTGGAAGAGGATAGGGTTGTTC	novel-569	AACTCACTACCTTCGGACCAGCC	novel-173	GGTGCACCGTTCCTGGAAGTA	novel-464	GGTGCACCGTTCCTGGAAGTA	novel-87	ATCACTGATGTCTCCATGTCTCTGAGC	novel-861	GGAGAGAACGCGGTCTGAGTGGT	novel-524	TTCTGGGCTGTAGTGCGCTATG	novel-136	ATCGCTGTACGGCCTTGATGAAAGCA	novel-900	ACTGCAGAGAATGAGACAGGCG	novel-754	ACTGCAGAGAATGAGACAGGCG
novel-840	GTGCATTTCTCTCCCTTCTAG	novel-560	AACCCACAACACTCGGACCAACT	novel-756	CGCGACCGGCTCCGGGACGGCT	novel-968	CAGGAGTTCTGGGCTGTAGTGC	novel-987	AGTTACTAATTCATGATCTGGC	novel-462	GGTGCACCGTTCCTGGAAGTA	novel-534	GGAGAGAACGCGGTCTGAGTGGT	novel-560	AACCCACAACACTCGGACCAACT	novel-223	ATCGCTGTACGGCCTTGATGAAAGC	novel-243	GATTTCAGCACCGACACTCAGATGG
novel-825	TTAGTGGCTCCCTCTGCCTGCA	novel-932	AGTTACTAATTCATGATCTGGC	novel-1112	GATGAGAGAGGGAGGGCTCAAG	novel-1163	ACTGCAGAGAATGAGACAGGCG	novel-141	ATCGCTGTACGGCCTTGATGAAAGCA	novel-325	GATTTCAGCACCGACACTCAGATGGC	novel-329	ATCGCTGTACGGCCTTGATGAAAGC	novel-852	ACTGCAGAGAATGAGACAGGCG	novel-847	GATGAGAGAGGGAGGGCTCAAG	novel-788	TTAGTGGCTCCCTCTGCCTGCA
novel-447	TGATGAGCTTCCCTCCGCCCTAT	novel-1038	GTGCATTTCTCTCCCTTCTAGT	novel-1087	CTGGAAGAGGATAGGGTTGTTC	novel-639	GATGCCTGGGAGTTGCGATCTGT	novel-1310	ACCTACAGCTTGTCCGAGAGA	novel-1436	GATGAGAGAGGGAGGGCTCAAG	novel-779	CAGCTATGCCAACATCTTGCCT	novel-922	GATGAGAGAGGGAGGGCTCAAG	novel-906	ACTGAGGAAGAGAAAAAGGAAT	novel-1016	AATTGTTACTCTGAAACCTGC
novel-813	ATCGAGGCTAGAGTCACGCTTG	novel-165	ATCGCTGTACGGCCTTGATGAAAGCA	novel-966	GATGAGCTTCCCTCCGCCCTAT	novel-166	AATCGCTGTACGGCCTTGATGAAAGC	novel-1131	ACTGGAAGAGGATAGGGTTGTT	novel-459	ATCGCTGTACGGCCTTGATGAAAGC	novel-879	AATTGTTACTCTGAAACCTGCT	novel-953	TCTGGAAGAGGATAGGGTTGTT	novel-839	TGTCTCATGCATGGTACTCTCT	novel-887	GCTCTTTTCACATTGTGCTACG
novel-115	ATCGCTGTACGGCCTTGATGAAAGCA	novel-584	CATCAGGTTCAAAGGCAGTGCTT	novel-1113	TTTCATTAAACTTTCTTTCTGT	novel-881	ACTAGAAGGGAGAGAAATGCACA	novel-679	CATCAGGTTCAAAGGCAGTGCTT	novel-1699	TCATAATCCCACAGATGGT	novel-783	AGGGAAAATACCTGCTACAAGA	novel-877	ATGCATAGTTCTGTTCTTTCCA	novel-635	GAACAACCCTATCCTCTTCCAGT	novel-1008	ACTAGAAGGGAGAGAAATGCA
novel-232	GATTTCAGCACCGACACTCAGATGG	novel-1549	TCCTGCCGCGGTCGCCA	novel-944	GTGCATTTCTCTCCCTTCTAGT	novel-1207	CTGGAAGAGGATAGGGTTGTTC	novel-783	TGTGCATTTCTCTCCCTTCTAGT	novel-148	AGTGCAACTATGCAGAGCCGAGAGAGT	novel-826	TGTGCATTTCTCTCCCTTCTAG	novel-980	TGTCTCATGCATGGTACTCTCT	novel-838	AATCTGGAGAGCGGGTGGGAGA	novel-558	AGAGTTTTCTATTCCTATATCTA
novel-797	AATGAGAGAGGGAGGGCTCAAG	novel-780	GAACAACCCTATCCTCTTCCAGT	novel-63	ATCACTGATGTCTCCATGTCTCTGAGC	novel-1174	GATGAGAGAGGGAGGGCTCAAG	novel-794	AGATGAGAGAGGGAGGGCTCAAG	novel-1101	TCTAGAAGGGAGAGAAATGCACA	novel-975	AGTAGTGTCGCTTGTGGGATA	novel-542	TAGAGAAGTTTCTCTGAACGTGT	novel-804	CTAGAACGAGCTGGAGGATTCT	novel-777	TCTGGAAGAGGATAGGGTTGTT
novel-1064	GAGGAATCTTCCAGACCAGA	novel-977	TTGCTTTGTGAACTTTCCATTT	novel-1184	TGAACTAAACCAAATCCTCAGT	novel-755	ATCGAGGCTAGAGTCACGCTTGA	novel-738	AGCCGCACACGCTCTCCTCCCAT	novel-1289	AGCATTCAGCTCAAAGTCTTTT	novel-336	GATTTCAGCACCGACACTCAGATGG	novel-884	TTAGTGGCTCCCTCTGCCTGCA
novel-779	GCCAAAAACAGTAATGACTTTT	novel-982	AATGAGAGAGGGAGGGCTCAAG	novel-1095	TGTCTCATGCATGGTACTCTCT	novel-1094	TTAGTGGCTCCCTCTGCCTGCA	novel-1077	TCTGCAGAGAATGAGACAGGCG	novel-1083	GAATGCAGGCATCGATCCCGTTA	novel-836	AATGAGAGAGGGAGGGCTCAAG	novel-261	GATTTCAGCACCGACACTCAGATGG
novel-1003	TGTACATATATAGACCAATGA	novel-1040	TCTGCAGAGAATGAGACAGGCG	novel-162	ATCGCTGTACGGCCTTGATGAAAGCA	novel-1438	TAGATCTGAAACTCGCTTTCT	novel-1150	TTAGTGGCTCCCTCTGCCTGCA	novel-1409	TGGAAGAGGATAGGGTTGTTCT	novel-670	AACTGCAGAGAATGAGACAGGCG	novel-945	TGAACTAAACCAAATCCTCAGT
novel-783	ACTGCAGAGAATGAGACAGGCG	novel-1099	TGTCTCATGCATGGTACTCTCT	novel-1132	TAGCGAGACCTCAACTCTACAA	novel-883	TTGGGCTGCGAGGGACTTTGGGG	novel-1505	GGAATCTTCCAGACCAGAGA	novel-1441	CAGTGCAATAATGAAAGGGCGT	novel-875	TGTCTCATGCATGGTACTCTCT	novel-895	TGTACATATATAGACCAATGAA
novel-434	TTCCATCTCCTATTTCCAAAAAT	novel-1069	ATCACCATAGTTCTTGAAAGTT	novel-1164	ACCAAAAACAGTAATGACTTTT	novel-284	TGCAGTGATGTAAAATTTCTTGGCC	novel-1155	TGTGGGACTTCTGGCCTTGACT			novel-654	CATCGCTCTTCTACTATGAACCA	novel-1003	GAGTAGTGTCGCTTGTGGGATA
novel-803	TGCCACAGACTCACTATTCTTA	novel-781	TAGGGAGGTTATGACTAACTTTT	novel-1193	GCTCTTTTCACATTGTGCTACC	novel-885	TCACTTCCTGTTCTGTGGCCTGT	novel-1391	TCAGACGTCTCGAGGCTCGCG			novel-818	TGTACATATATAGACCAATGAA	novel-656	TCTAGAAGGGAGAGAAATGCACA
novel-534	TCACTTCCTGTTCTGTGGCCTGT	novel-826	AATGCAGGCATCGATCCCGTTA	novel-1110	ACTGAGGAAGAGAAAAAGGAAT	novel-910	ACTGGACTTTGAGTCAGAGGGAT	novel-1465	AATCAGTCTACCAGATGTCT			novel-955	CCAAAAACAGTAATGACTTTT	novel-839	ATCACCATAGTTCTTGAAAGTT
novel-853	ACAGAAAGAAAGTTTAATGAAA			novel-1086	TCTGCAGAGAATGAGACAGGCG	novel-1208	TTGCTTTGTGAACTTTCCATTT							novel-910	TGCAGGGGAGCAGTGGCTCAGG
				novel-1138	ACAGTACCTGGGTTCTTCTTTT	novel-1238	ACTGAGGAAGAGAAAAAGGAA							novel-925	ACTGAGGAAGAGAAAAAGGAAT
				novel-1158	TACTTTCGGTTCTCTAGCTTTA	novel-1267	AGAGGCTGAATTCCCAGTGAGT							novel-985	GTGCTTAGGACGCATTTGTGGA
				novel-1197	TGGATTGTAATGAAGTTTGTAT	novel-1437	TAAGCATGCTGTCTTTCTGGA							novel-954	TGGAAACATTTCTGCACAAACT
						novel-1618	CTTGAGACTCTGGGTCAGT							novel-1231	ACAGTACCTGGGTTCTTCTT
note: novel miRNA prediction was performed for each sample separately, the IDs are not consistent among samples.
